# Supplementary material for: 1-[2,4,6-Trimethyl-3,5-bis­(4-oxopiperidin-1-ylmeth­yl)benz­yl]piperidin-4-one
Source: Acta Crystallogr Sect E Struct Rep Online. 2010 May 12;66(Pt 6):o1306–7. doi: 10.1107/S1600536810016570 (PMC2979355; doi:10.1107/S1600536810016570)
Supplement: Supplementary file 1 [file e-66-o1306-sup1.cif]

##############################################################################
###                                                                        ###
###        Electronic paper (Acta Crystallographica Section E)             ###
###                                                                        ###
##############################################################################
#                                                                            #
# This CIF contains the data in a paper accepted for publication in Acta     #
# Crystallographica Section E. It conforms to the requirements of Notes      #
# for Authors for Section E, and has been peer reviewed under the auspices   #
# of the IUCr Commission on Journals.                                        #
#                                                                            #
# Full details of the Crystallographic Information File format               #
# are given in the paper "The Crystallographic Information File (CIF):       #
# a New Standard Archive File for Crystallography" by S. R. Hall, F. H.      #
# Allen and I. D. Brown [Acta Cryst. (1991), A47, 655-685].                  #
#                                                                            #
# The current version of the core CIF dictionary is obtainable from          #
# ftp://ftp.iucr.org/pub/cif_core.dic. The current version number is 2.4.    #
#                                                                            #
# Software is freely available for graphical display of the structure(s) in  #
# this CIF.  For information consult the CIF home page http://www.iucr.org/  #
# cif/home.html                                                              #
#                                                                            #
# This file may be used for bona fide research purposes within the           #
# scientific community so long as proper attribution is given to the journal # 
# article from which it was obtained.                                        #
#                                                                            #
##############################################################################
                                             
data_global
_audit_creation_method     SHELXL-97
_journal_date_recd_electronic     2010-05-04
_journal_date_accepted     2010-05-06
_journal_name_full     'Acta Crystallographica, Section E'
_journal_year     2010
_journal_volume     66
_journal_issue      6
_journal_page_first     o1306
_journal_page_last     o1307
_journal_paper_category     QO
_journal_coeditor_code     HG2682
_publ_contact_author_name     ' Edward RT Tiekink '
_publ_contact_author_address
;
Department of Chemistry, University of Malaya,
50603 Kuala Lumpur, Malaysia
;
_publ_contact_author_email
;
edward.tiekink@gmail.com
;
_publ_contact_author_fax     ' +60 3 7967 4193 '
_publ_contact_author_phone     ' +60 3 7967 6775 '
_publ_section_title
;
1-[2,4,6-Trimethyl-3,5-bis(4-oxopiperidin-1-ylmethyl)benzyl]piperidin-4-one
;
loop_
    _publ_author_name
    _publ_author_footnote
    _publ_author_address
    'Rajesh, K.' .
;
Organic Chemistry Division, School of Advanced Sciences, VIT University,
Vellore 632 014, India
;
    'Vijayakumar, V.'
;
Additional correspondence author, e-mail: kvpsvijayakumar@gmail.com.
;
;
Organic Chemistry Division, School of Advanced Sciences, VIT University,
Vellore 632 014, India
;
    'Sarveswari, S.' .
;
Organic Chemistry Division, School of Advanced Sciences, VIT University,
Vellore 632 014, India
;
    'Narasimhamurthy, T.' .
;
Materials Research Centre, Indian Institute of Science, Bengaluru 560 012, India
;
    'Tiekink, Edward R. T.' .
;
Department of Chemistry, University of Malaya,
50603 Kuala Lumpur, Malaysia
;
_publ_section_synopsis     .
data_I
_audit_creation_method     SHELXL-97
_chemical_name_systematic
;
1-[2,4,6-Trimethyl-3,5-bis(4-oxopiperidin-1-ylmethyl)benzyl]piperidin-4-one
;
_chemical_name_common     ?
_chemical_formula_moiety     'C27 H39 N3 O3'
_chemical_formula_sum     'C27 H39 N3 O3'
_chemical_formula_iupac     'C27 H39 N3 O3'
_chemical_formula_weight     453.61
_chemical_melting_point     ?
_symmetry_cell_setting     triclinic
_symmetry_space_group_name_H-M     'P -1'
_symmetry_space_group_name_Hall     '-P 1'
loop_
    _symmetry_equiv_pos_as_xyz
    'x, y, z'
    '-x, -y, -z'
_cell_length_a     7.9315(16)
_cell_length_b     12.449(3)
_cell_length_c     14.618(3)
_cell_angle_alpha     67.641(3)
_cell_angle_beta     87.749(4)
_cell_angle_gamma     73.630(3)
_cell_volume     1277.0(5)
_cell_formula_units_Z     2
_cell_measurement_reflns_used     969
_cell_measurement_theta_min     2.9
_cell_measurement_theta_max     21.9
_cell_measurement_temperature     293(2)
_exptl_crystal_description     block
_exptl_crystal_colour     colourless
_exptl_crystal_size_max     0.28
_exptl_crystal_size_mid     0.21
_exptl_crystal_size_min     0.17
_exptl_crystal_density_diffrn     1.180
_exptl_crystal_density_meas     ?
_exptl_crystal_density_method     'not measured'
_exptl_crystal_F_000     492
_exptl_absorpt_coefficient_mu     0.077
_exptl_absorpt_correction_type     multi-scan
_exptl_absorpt_process_details     '(SADABS; Sheldrick, 1998)'
_exptl_absorpt_correction_T_min     0.981
_exptl_absorpt_correction_T_max     0.987
_diffrn_ambient_temperature     293(2)
_diffrn_radiation_type     MoK\a
_diffrn_radiation_wavelength     0.71073
_diffrn_radiation_source     'fine-focus sealed tube'
_diffrn_radiation_monochromator     graphite
_diffrn_measurement_device_type     'Bruker SMART APEX CCD diffractometer'
_diffrn_measurement_method     '\w scans'
_diffrn_detector_area_resol_mean     ?
_diffrn_reflns_number     12284
_diffrn_reflns_av_R_equivalents     0.026
_diffrn_reflns_av_sigmaI/netI     0.032
_diffrn_reflns_theta_min     1.5
_diffrn_reflns_theta_max     25.0
_diffrn_reflns_theta_full     25.0
_diffrn_measured_fraction_theta_max     0.998
_diffrn_measured_fraction_theta_full     0.998
_diffrn_reflns_limit_h_min     -9
_diffrn_reflns_limit_h_max     9
_diffrn_reflns_limit_k_min     -14
_diffrn_reflns_limit_k_max     14
_diffrn_reflns_limit_l_min     -17
_diffrn_reflns_limit_l_max     17
_diffrn_standards_number     ?
_diffrn_standards_interval_count     ?
_diffrn_standards_interval_time     ?
_diffrn_standards_decay_%     ?
_refine_special_details
;
Refinement of <i>F</i>^2^ against ALL reflections. The weighted <i>R</i>-factor
wR and goodness of fit <i>S</i> are based on <i>F</i>^2^, conventional
<i>R</i>-factors <i>R</i> are based on <i>F</i>, with <i>F</i> set to zero for
negative <i>F</i>^2^. The threshold expression of <i>F</i>^2^ >
2\s(<i>F</i>^2^) is used only for calculating <i>R</i>-factors(gt) etc. and is
not relevant to the choice of reflections for refinement. <i>R</i>-factors
based on <i>F</i>^2^ are statistically about twice as large as those based on
<i>F</i>, and <i>R</i>- factors based on ALL data will be even larger.
;
_reflns_number_total     4490
_reflns_number_gt     3008
_reflns_threshold_expression     I>2\s(I)
_refine_ls_structure_factor_coef     Fsqd
_refine_ls_matrix_type     full
_refine_ls_R_factor_all     0.0921
_refine_ls_R_factor_gt     0.0620
_refine_ls_wR_factor_gt     0.1617
_refine_ls_wR_factor_ref     0.1834
_refine_ls_goodness_of_fit_ref     1.021
_refine_ls_restrained_S_all     1.021
_refine_ls_number_reflns     4490
_refine_ls_number_parameters     301
_refine_ls_number_restraints     0
_refine_ls_hydrogen_treatment     constr
_refine_ls_weighting_scheme     calc
_refine_ls_weighting_details
         'calc w=1/[\s^2^(Fo^2^)+(0.0929P)^2^+0.3308P] where P=(Fo^2^+2Fc^2^)/3'
_atom_sites_solution_hydrogens     geom
_atom_sites_solution_primary     direct
_atom_sites_solution_secondary     difmap
_refine_ls_shift/su_max     0.007
_refine_ls_shift/su_mean     0.000
_refine_diff_density_max     0.26
_refine_diff_density_min     -0.14
_refine_ls_extinction_method     none
_refine_ls_extinction_coef     ?
loop_
    _atom_type_symbol
    _atom_type_description
    _atom_type_scat_dispersion_real
    _atom_type_scat_dispersion_imag
    _atom_type_scat_source
    'C' 'C' 0.0033 0.0016
                         'International Tables Vol C Tables 4.2.6.8 and 6.1.1.4'
    'H' 'H' 0.0000 0.0000
                         'International Tables Vol C Tables 4.2.6.8 and 6.1.1.4'
    'N' 'N' 0.0061 0.0033
                         'International Tables Vol C Tables 4.2.6.8 and 6.1.1.4'
    'O' 'O' 0.0106 0.0060
                         'International Tables Vol C Tables 4.2.6.8 and 6.1.1.4'
_computing_data_collection     'SMART (Bruker, 2001)'
_computing_cell_refinement     'SAINT (Bruker, 2001)'
_computing_data_reduction     'SAINT (Bruker, 2001)'
_computing_structure_solution     'SHELXS97 (Sheldrick, 2008)'
_computing_structure_refinement     'SHELXL97 (Sheldrick, 2008)'
_computing_molecular_graphics
                      'ORTEP-3 (Farrugia, 1997) and DIAMOND (Brandenburg, 2006)'
_computing_publication_material     'publCIF (Westrip, 2010)'
loop_
    _atom_site_type_symbol
    _atom_site_label
    _atom_site_fract_x
    _atom_site_fract_y
    _atom_site_fract_z
    _atom_site_U_iso_or_equiv
    _atom_site_adp_type
    _atom_site_calc_flag
    _atom_site_refinement_flags
    _atom_site_occupancy
    _atom_site_disorder_assembly
    _atom_site_disorder_group
    O O1 -0.1090(3) -0.3541(2) 0.4155(2) 0.1134(9) Uani d . 1 . .
    O O2 -0.5097(3) 0.4895(2) 0.2615(2) 0.1089(8) Uani d . 1 . .
    O O3 1.1430(3) 0.1907(3) -0.0499(2) 0.1334(11) Uani d . 1 . .
    N N1 0.2978(2) -0.20717(17) 0.36948(14) 0.0539(5) Uani d . 1 . .
    N N2 0.0198(2) 0.35113(19) 0.26602(16) 0.0603(6) Uani d . 1 . .
    N N3 0.6691(2) 0.18892(18) 0.05220(14) 0.0558(5) Uani d . 1 . .
    C C1 0.4104(3) -0.0297(2) 0.33087(17) 0.0502(6) Uani d . 1 . .
    C C2 0.3290(3) 0.0681(2) 0.35901(17) 0.0511(6) Uani d . 1 . .
    C C3 0.3003(3) 0.1875(2) 0.29004(19) 0.0532(6) Uani d . 1 . .
    C C4 0.3618(3) 0.2095(2) 0.19514(18) 0.0545(6) Uani d . 1 . .
    C C5 0.4516(3) 0.1122(2) 0.16894(17) 0.0520(6) Uani d . 1 . .
    C C6 0.4721(3) -0.0076(2) 0.23580(18) 0.0511(6) Uani d . 1 . .
    C C7 0.4264(3) -0.1596(2) 0.39930(19) 0.0592(7) Uani d . 1 . .
    H H7A 0.5444 -0.2101 0.3991 0.071 Uiso calc R 1 . .
    H H7B 0.4088 -0.1636 0.4664 0.071 Uiso calc R 1 . .
    C C8 0.3258(3) -0.3350(2) 0.4315(2) 0.0705(8) Uani d . 1 . .
    H H8A 0.3095 -0.3439 0.4999 0.085 Uiso calc R 1 . .
    H H8B 0.4462 -0.3799 0.4284 0.085 Uiso calc R 1 . .
    C C9 0.1999(4) -0.3884(3) 0.3990(3) 0.0792(9) Uani d . 1 . .
    H H9A 0.2340 -0.3963 0.3369 0.095 Uiso calc R 1 . .
    H H9B 0.2100 -0.4689 0.4483 0.095 Uiso calc R 1 . .
    C C10 0.0127(4) -0.3128(3) 0.3857(2) 0.0704(8) Uani d . 1 . .
    C C11 -0.0149(3) -0.1805(2) 0.3333(2) 0.0684(7) Uani d . 1 . .
    H H11A -0.1333 -0.1373 0.3415 0.082 Uiso calc R 1 . .
    H H11B -0.0036 -0.1616 0.2630 0.082 Uiso calc R 1 . .
    C C12 0.1175(3) -0.1385(2) 0.37301(19) 0.0580(6) Uani d . 1 . .
    H H12A 0.1019 -0.0531 0.3340 0.070 Uiso calc R 1 . .
    H H12B 0.0960 -0.1479 0.4410 0.070 Uiso calc R 1 . .
    C C13 0.2677(3) 0.0440(3) 0.46323(19) 0.0677(7) Uani d . 1 . .
    H H13A 0.1498 0.0375 0.4643 0.102 Uiso calc R 1 . .
    H H13B 0.2698 0.1097 0.4819 0.102 Uiso calc R 1 . .
    H H13C 0.3448 -0.0303 0.5091 0.102 Uiso calc R 1 . .
    C C14 0.2003(3) 0.2953(2) 0.3141(2) 0.0655(7) Uani d . 1 . .
    H H14A 0.1946 0.2693 0.3854 0.079 Uiso calc R 1 . .
    H H14B 0.2641 0.3556 0.2929 0.079 Uiso calc R 1 . .
    C C15 -0.0916(3) 0.2725(2) 0.3062(2) 0.0587(6) Uani d . 1 . .
    H H15A -0.1012 0.2573 0.3761 0.070 Uiso calc R 1 . .
    H H15B -0.0373 0.1953 0.3004 0.070 Uiso calc R 1 . .
    C C16 -0.2748(3) 0.3271(3) 0.2531(2) 0.0770(8) Uani d . 1 . .
    H H16A -0.2675 0.3275 0.1866 0.092 Uiso calc R 1 . .
    H H16B -0.3491 0.2767 0.2881 0.092 Uiso calc R 1 . .
    C C17 -0.3573(4) 0.4534(3) 0.2471(2) 0.0750(8) Uani d . 1 . .
    C C18 -0.2391(4) 0.5317(3) 0.2223(3) 0.1045(12) Uani d . 1 . .
    H H18A -0.2927 0.6024 0.2380 0.125 Uiso calc R 1 . .
    H H18B -0.2249 0.5597 0.1516 0.125 Uiso calc R 1 . .
    C C19 -0.0583(4) 0.4656(3) 0.2789(3) 0.0860(10) Uani d . 1 . .
    H H19A 0.0189 0.5170 0.2551 0.103 Uiso calc R 1 . .
    H H19B -0.0698 0.4493 0.3488 0.103 Uiso calc R 1 . .
    C C20 0.3263(3) 0.3379(3) 0.1196(2) 0.0757(8) Uani d . 1 . .
    H H20A 0.4242 0.3442 0.0792 0.114 Uiso calc R 1 . .
    H H20B 0.3107 0.3926 0.1532 0.114 Uiso calc R 1 . .
    H H20C 0.2214 0.3586 0.0784 0.114 Uiso calc R 1 . .
    C C21 0.5171(3) 0.1390(3) 0.06593(18) 0.0628(7) Uani d . 1 . .
    H H21A 0.5507 0.0648 0.0536 0.075 Uiso calc R 1 . .
    H H21B 0.4215 0.1966 0.0174 0.075 Uiso calc R 1 . .
    C C22 0.6971(4) 0.2351(3) -0.0532(2) 0.0842(10) Uani d . 1 . .
    H H22A 0.5887 0.2925 -0.0905 0.101 Uiso calc R 1 . .
    H H22B 0.7295 0.1686 -0.0758 0.101 Uiso calc R 1 . .
    C C23 0.8419(4) 0.2969(4) -0.0716(3) 0.1011(12) Uani d . 1 . .
    H H23A 0.8620 0.3253 -0.1416 0.121 Uiso calc R 1 . .
    H H23B 0.8064 0.3665 -0.0530 0.121 Uiso calc R 1 . .
    C C24 1.0056(4) 0.2109(3) -0.0130(2) 0.0797(9) Uani d . 1 . .
    C C25 0.9854(3) 0.1473(3) 0.0935(2) 0.0755(8) Uani d . 1 . .
    H H25A 0.9698 0.2031 0.1269 0.091 Uiso calc R 1 . .
    H H25B 1.0913 0.0811 0.1235 0.091 Uiso calc R 1 . .
    C C26 0.8270(3) 0.0975(2) 0.1068(2) 0.0644(7) Uani d . 1 . .
    H H26A 0.8527 0.0309 0.0845 0.077 Uiso calc R 1 . .
    H H26B 0.8071 0.0659 0.1767 0.077 Uiso calc R 1 . .
    C C27 0.5526(3) -0.1134(3) 0.2056(2) 0.0691(8) Uani d . 1 . .
    H H27A 0.4736 -0.1128 0.1572 0.104 Uiso calc R 1 . .
    H H27B 0.5726 -0.1879 0.2628 0.104 Uiso calc R 1 . .
    H H27C 0.6625 -0.1067 0.1777 0.104 Uiso calc R 1 . .
loop_
    _atom_site_aniso_label
    _atom_site_aniso_U_11
    _atom_site_aniso_U_22
    _atom_site_aniso_U_33
    _atom_site_aniso_U_12
    _atom_site_aniso_U_13
    _atom_site_aniso_U_23
    O1 0.0747(14) 0.0842(16) 0.159(2) -0.0394(13) 0.0274(15) -0.0133(15)
    O2 0.0508(12) 0.1078(18) 0.160(2) -0.0044(12) 0.0228(13) -0.0575(16)
    O3 0.0656(14) 0.245(3) 0.131(2) -0.0694(18) 0.0524(14) -0.105(2)
    N1 0.0428(10) 0.0519(12) 0.0582(12) -0.0119(9) 0.0099(9) -0.0137(10)
    N2 0.0401(10) 0.0613(13) 0.0751(14) -0.0127(9) 0.0124(9) -0.0238(11)
    N3 0.0351(10) 0.0699(13) 0.0532(12) -0.0180(9) 0.0068(8) -0.0122(10)
    C1 0.0308(11) 0.0641(15) 0.0553(14) -0.0161(10) 0.0028(10) -0.0210(12)
    C2 0.0303(11) 0.0717(17) 0.0548(14) -0.0155(11) 0.0042(10) -0.0276(13)
    C3 0.0307(11) 0.0663(16) 0.0676(16) -0.0172(11) 0.0049(10) -0.0288(13)
    C4 0.0301(11) 0.0641(16) 0.0664(16) -0.0170(11) 0.0025(10) -0.0193(13)
    C5 0.0289(11) 0.0755(17) 0.0561(14) -0.0225(11) 0.0062(10) -0.0251(13)
    C6 0.0305(11) 0.0688(16) 0.0632(15) -0.0209(11) 0.0105(10) -0.0312(13)
    C7 0.0401(12) 0.0672(17) 0.0615(15) -0.0099(11) 0.0024(11) -0.0191(13)
    C8 0.0538(15) 0.0587(17) 0.0804(19) -0.0076(13) 0.0117(13) -0.0137(14)
    C9 0.078(2) 0.0552(17) 0.100(2) -0.0240(15) 0.0208(17) -0.0225(16)
    C10 0.0621(17) 0.0688(18) 0.0790(19) -0.0278(14) 0.0131(14) -0.0213(15)
    C11 0.0518(15) 0.0663(17) 0.0783(18) -0.0207(13) 0.0024(13) -0.0157(14)
    C12 0.0443(13) 0.0559(15) 0.0659(16) -0.0132(11) 0.0056(11) -0.0161(12)
    C13 0.0547(15) 0.0854(19) 0.0636(17) -0.0163(14) 0.0091(12) -0.0327(15)
    C14 0.0443(14) 0.0750(18) 0.0871(19) -0.0201(13) 0.0092(13) -0.0403(15)
    C15 0.0414(13) 0.0625(16) 0.0712(16) -0.0131(11) 0.0062(11) -0.0262(13)
    C16 0.0466(15) 0.087(2) 0.098(2) -0.0117(14) 0.0010(14) -0.0419(18)
    C17 0.0468(15) 0.080(2) 0.085(2) -0.0035(14) 0.0067(13) -0.0281(16)
    C18 0.0654(19) 0.064(2) 0.153(3) -0.0025(16) 0.018(2) -0.022(2)
    C19 0.0603(17) 0.0647(19) 0.136(3) -0.0224(15) 0.0241(18) -0.0402(19)
    C20 0.0501(15) 0.0744(19) 0.086(2) -0.0166(13) 0.0093(14) -0.0149(16)
    C21 0.0425(13) 0.0917(19) 0.0569(15) -0.0282(13) 0.0075(11) -0.0257(14)
    C22 0.0580(16) 0.116(3) 0.0561(17) -0.0340(17) 0.0056(13) -0.0031(16)
    C23 0.079(2) 0.122(3) 0.086(2) -0.052(2) 0.0246(18) -0.008(2)
    C24 0.0575(17) 0.123(3) 0.092(2) -0.0536(18) 0.0352(16) -0.060(2)
    C25 0.0408(14) 0.105(2) 0.084(2) -0.0235(14) 0.0092(13) -0.0388(18)
    C26 0.0408(13) 0.0757(18) 0.0666(16) -0.0169(12) 0.0054(11) -0.0166(14)
    C27 0.0569(15) 0.0853(19) 0.0825(19) -0.0324(14) 0.0234(14) -0.0440(16)
_geom_special_details
;
All s.u.'s (except the s.u. in the dihedral angle between two l.s. planes) are
estimated using the full covariance matrix. The cell s.u.'s are taken into
account individually in the estimation of s.u.'s in distances, angles and
torsion angles; correlations between s.u.'s in cell parameters are only used
when they are defined by crystal symmetry. An approximate (isotropic)
treatment of cell s.u.'s is used for estimating s.u.'s involving l.s. planes.
;
loop_
    _geom_bond_atom_site_label_1
    _geom_bond_atom_site_label_2
    _geom_bond_site_symmetry_2
    _geom_bond_distance
    _geom_bond_publ_flag
    O1 C10 . 1.209(3) ?
    O2 C17 . 1.205(3) ?
    O3 C24 . 1.202(3) ?
    N1 C12 . 1.455(3) ?
    N1 C8 . 1.457(3) ?
    N1 C7 . 1.468(3) ?
    N2 C15 . 1.447(3) ?
    N2 C19 . 1.465(3) ?
    N2 C14 . 1.474(3) ?
    N3 C26 . 1.444(3) ?
    N3 C22 . 1.457(3) ?
    N3 C21 . 1.480(3) ?
    C1 C6 . 1.407(3) ?
    C1 C2 . 1.409(3) ?
    C1 C7 . 1.515(3) ?
    C2 C3 . 1.402(3) ?
    C2 C13 . 1.524(3) ?
    C3 C4 . 1.404(3) ?
    C3 C14 . 1.513(3) ?
    C4 C5 . 1.402(3) ?
    C4 C20 . 1.511(4) ?
    C5 C6 . 1.405(3) ?
    C5 C21 . 1.517(3) ?
    C6 C27 . 1.511(3) ?
    C7 H7A . 0.9700 ?
    C7 H7B . 0.9700 ?
    C8 C9 . 1.522(4) ?
    C8 H8A . 0.9700 ?
    C8 H8B . 0.9700 ?
    C9 C10 . 1.491(4) ?
    C9 H9A . 0.9700 ?
    C9 H9B . 0.9700 ?
    C10 C11 . 1.482(4) ?
    C11 C12 . 1.517(3) ?
    C11 H11A . 0.9700 ?
    C11 H11B . 0.9700 ?
    C12 H12A . 0.9700 ?
    C12 H12B . 0.9700 ?
    C13 H13A . 0.9600 ?
    C13 H13B . 0.9600 ?
    C13 H13C . 0.9600 ?
    C14 H14A . 0.9700 ?
    C14 H14B . 0.9700 ?
    C15 C16 . 1.518(3) ?
    C15 H15A . 0.9700 ?
    C15 H15B . 0.9700 ?
    C16 C17 . 1.493(4) ?
    C16 H16A . 0.9700 ?
    C16 H16B . 0.9700 ?
    C17 C18 . 1.477(4) ?
    C18 C19 . 1.526(4) ?
    C18 H18A . 0.9700 ?
    C18 H18B . 0.9700 ?
    C19 H19A . 0.9700 ?
    C19 H19B . 0.9700 ?
    C20 H20A . 0.9600 ?
    C20 H20B . 0.9600 ?
    C20 H20C . 0.9600 ?
    C21 H21A . 0.9700 ?
    C21 H21B . 0.9700 ?
    C22 C23 . 1.516(4) ?
    C22 H22A . 0.9700 ?
    C22 H22B . 0.9700 ?
    C23 C24 . 1.474(5) ?
    C23 H23A . 0.9700 ?
    C23 H23B . 0.9700 ?
    C24 C25 . 1.480(4) ?
    C25 C26 . 1.525(3) ?
    C25 H25A . 0.9700 ?
    C25 H25B . 0.9700 ?
    C26 H26A . 0.9700 ?
    C26 H26B . 0.9700 ?
    C27 H27A . 0.9600 ?
    C27 H27B . 0.9600 ?
    C27 H27C . 0.9600 ?
loop_
    _geom_angle_atom_site_label_1
    _geom_angle_atom_site_label_2
    _geom_angle_atom_site_label_3
    _geom_angle_site_symmetry_1
    _geom_angle_site_symmetry_3
    _geom_angle
    _geom_angle_publ_flag
    C12 N1 C8 . . 109.97(18) ?
    C12 N1 C7 . . 111.77(19) ?
    C8 N1 C7 . . 110.82(19) ?
    C15 N2 C19 . . 109.09(19) ?
    C15 N2 C14 . . 112.1(2) ?
    C19 N2 C14 . . 109.6(2) ?
    C26 N3 C22 . . 109.5(2) ?
    C26 N3 C21 . . 111.39(19) ?
    C22 N3 C21 . . 108.5(2) ?
    C6 C1 C2 . . 120.0(2) ?
    C6 C1 C7 . . 118.4(2) ?
    C2 C1 C7 . . 121.5(2) ?
    C3 C2 C1 . . 119.8(2) ?
    C3 C2 C13 . . 120.1(2) ?
    C1 C2 C13 . . 120.0(2) ?
    C2 C3 C4 . . 120.0(2) ?
    C2 C3 C14 . . 121.7(2) ?
    C4 C3 C14 . . 118.3(2) ?
    C5 C4 C3 . . 120.2(2) ?
    C5 C4 C20 . . 119.6(2) ?
    C3 C4 C20 . . 120.2(2) ?
    C4 C5 C6 . . 120.0(2) ?
    C4 C5 C21 . . 118.9(2) ?
    C6 C5 C21 . . 121.0(2) ?
    C5 C6 C1 . . 119.8(2) ?
    C5 C6 C27 . . 120.9(2) ?
    C1 C6 C27 . . 119.2(2) ?
    N1 C7 C1 . . 112.09(18) ?
    N1 C7 H7A . . 109.2 ?
    C1 C7 H7A . . 109.2 ?
    N1 C7 H7B . . 109.2 ?
    C1 C7 H7B . . 109.2 ?
    H7A C7 H7B . . 107.9 ?
    N1 C8 C9 . . 112.0(2) ?
    N1 C8 H8A . . 109.2 ?
    C9 C8 H8A . . 109.2 ?
    N1 C8 H8B . . 109.2 ?
    C9 C8 H8B . . 109.2 ?
    H8A C8 H8B . . 107.9 ?
    C10 C9 C8 . . 112.8(2) ?
    C10 C9 H9A . . 109.0 ?
    C8 C9 H9A . . 109.0 ?
    C10 C9 H9B . . 109.0 ?
    C8 C9 H9B . . 109.0 ?
    H9A C9 H9B . . 107.8 ?
    O1 C10 C11 . . 121.5(3) ?
    O1 C10 C9 . . 123.7(3) ?
    C11 C10 C9 . . 114.8(2) ?
    C10 C11 C12 . . 111.3(2) ?
    C10 C11 H11A . . 109.4 ?
    C12 C11 H11A . . 109.4 ?
    C10 C11 H11B . . 109.4 ?
    C12 C11 H11B . . 109.4 ?
    H11A C11 H11B . . 108.0 ?
    N1 C12 C11 . . 111.6(2) ?
    N1 C12 H12A . . 109.3 ?
    C11 C12 H12A . . 109.3 ?
    N1 C12 H12B . . 109.3 ?
    C11 C12 H12B . . 109.3 ?
    H12A C12 H12B . . 108.0 ?
    C2 C13 H13A . . 109.5 ?
    C2 C13 H13B . . 109.5 ?
    H13A C13 H13B . . 109.5 ?
    C2 C13 H13C . . 109.5 ?
    H13A C13 H13C . . 109.5 ?
    H13B C13 H13C . . 109.5 ?
    N2 C14 C3 . . 112.7(2) ?
    N2 C14 H14A . . 109.1 ?
    C3 C14 H14A . . 109.1 ?
    N2 C14 H14B . . 109.1 ?
    C3 C14 H14B . . 109.1 ?
    H14A C14 H14B . . 107.8 ?
    N2 C15 C16 . . 112.2(2) ?
    N2 C15 H15A . . 109.2 ?
    C16 C15 H15A . . 109.2 ?
    N2 C15 H15B . . 109.2 ?
    C16 C15 H15B . . 109.2 ?
    H15A C15 H15B . . 107.9 ?
    C17 C16 C15 . . 112.2(2) ?
    C17 C16 H16A . . 109.2 ?
    C15 C16 H16A . . 109.2 ?
    C17 C16 H16B . . 109.2 ?
    C15 C16 H16B . . 109.2 ?
    H16A C16 H16B . . 107.9 ?
    O2 C17 C18 . . 122.0(3) ?
    O2 C17 C16 . . 122.6(3) ?
    C18 C17 C16 . . 115.4(2) ?
    C17 C18 C19 . . 112.1(3) ?
    C17 C18 H18A . . 109.2 ?
    C19 C18 H18A . . 109.2 ?
    C17 C18 H18B . . 109.2 ?
    C19 C18 H18B . . 109.2 ?
    H18A C18 H18B . . 107.9 ?
    N2 C19 C18 . . 111.2(3) ?
    N2 C19 H19A . . 109.4 ?
    C18 C19 H19A . . 109.4 ?
    N2 C19 H19B . . 109.4 ?
    C18 C19 H19B . . 109.4 ?
    H19A C19 H19B . . 108.0 ?
    C4 C20 H20A . . 109.5 ?
    C4 C20 H20B . . 109.5 ?
    H20A C20 H20B . . 109.5 ?
    C4 C20 H20C . . 109.5 ?
    H20A C20 H20C . . 109.5 ?
    H20B C20 H20C . . 109.5 ?
    N3 C21 C5 . . 113.1(2) ?
    N3 C21 H21A . . 108.9 ?
    C5 C21 H21A . . 108.9 ?
    N3 C21 H21B . . 108.9 ?
    C5 C21 H21B . . 108.9 ?
    H21A C21 H21B . . 107.8 ?
    N3 C22 C23 . . 110.2(3) ?
    N3 C22 H22A . . 109.6 ?
    C23 C22 H22A . . 109.6 ?
    N3 C22 H22B . . 109.6 ?
    C23 C22 H22B . . 109.6 ?
    H22A C22 H22B . . 108.1 ?
    C24 C23 C22 . . 109.8(3) ?
    C24 C23 H23A . . 109.7 ?
    C22 C23 H23A . . 109.7 ?
    C24 C23 H23B . . 109.7 ?
    C22 C23 H23B . . 109.7 ?
    H23A C23 H23B . . 108.2 ?
    O3 C24 C23 . . 122.3(3) ?
    O3 C24 C25 . . 122.9(3) ?
    C23 C24 C25 . . 114.8(2) ?
    C24 C25 C26 . . 110.8(2) ?
    C24 C25 H25A . . 109.5 ?
    C26 C25 H25A . . 109.5 ?
    C24 C25 H25B . . 109.5 ?
    C26 C25 H25B . . 109.5 ?
    H25A C25 H25B . . 108.1 ?
    N3 C26 C25 . . 112.1(2) ?
    N3 C26 H26A . . 109.2 ?
    C25 C26 H26A . . 109.2 ?
    N3 C26 H26B . . 109.2 ?
    C25 C26 H26B . . 109.2 ?
    H26A C26 H26B . . 107.9 ?
    C6 C27 H27A . . 109.5 ?
    C6 C27 H27B . . 109.5 ?
    H27A C27 H27B . . 109.5 ?
    C6 C27 H27C . . 109.5 ?
    H27A C27 H27C . . 109.5 ?
    H27B C27 H27C . . 109.5 ?
loop_
    _geom_torsion_atom_site_label_1
    _geom_torsion_atom_site_label_2
    _geom_torsion_atom_site_label_3
    _geom_torsion_atom_site_label_4
    _geom_torsion_site_symmetry_1
    _geom_torsion_site_symmetry_2
    _geom_torsion_site_symmetry_3
    _geom_torsion_site_symmetry_4
    _geom_torsion
    _geom_torsion_publ_flag
    C6 C1 C2 C3 . . . . 3.8(3) ?
    C7 C1 C2 C3 . . . . -173.44(19) ?
    C6 C1 C2 C13 . . . . -177.93(19) ?
    C7 C1 C2 C13 . . . . 4.8(3) ?
    C1 C2 C3 C4 . . . . -3.7(3) ?
    C13 C2 C3 C4 . . . . 178.0(2) ?
    C1 C2 C3 C14 . . . . 174.9(2) ?
    C13 C2 C3 C14 . . . . -3.3(3) ?
    C2 C3 C4 C5 . . . . 0.1(3) ?
    C14 C3 C4 C5 . . . . -178.57(19) ?
    C2 C3 C4 C20 . . . . 178.1(2) ?
    C14 C3 C4 C20 . . . . -0.6(3) ?
    C3 C4 C5 C6 . . . . 3.4(3) ?
    C20 C4 C5 C6 . . . . -174.6(2) ?
    C3 C4 C5 C21 . . . . -179.76(19) ?
    C20 C4 C5 C21 . . . . 2.2(3) ?
    C4 C5 C6 C1 . . . . -3.3(3) ?
    C21 C5 C6 C1 . . . . 179.92(19) ?
    C4 C5 C6 C27 . . . . 174.0(2) ?
    C21 C5 C6 C27 . . . . -2.8(3) ?
    C2 C1 C6 C5 . . . . -0.3(3) ?
    C7 C1 C6 C5 . . . . 177.04(19) ?
    C2 C1 C6 C27 . . . . -177.6(2) ?
    C7 C1 C6 C27 . . . . -0.3(3) ?
    C12 N1 C7 C1 . . . . -61.7(3) ?
    C8 N1 C7 C1 . . . . 175.3(2) ?
    C6 C1 C7 N1 . . . . -73.9(2) ?
    C2 C1 C7 N1 . . . . 103.4(2) ?
    C12 N1 C8 C9 . . . . 58.7(3) ?
    C7 N1 C8 C9 . . . . -177.2(2) ?
    N1 C8 C9 C10 . . . . -49.5(3) ?
    C8 C9 C10 O1 . . . . -135.9(3) ?
    C8 C9 C10 C11 . . . . 43.5(4) ?
    O1 C10 C11 C12 . . . . 133.7(3) ?
    C9 C10 C11 C12 . . . . -45.6(4) ?
    C8 N1 C12 C11 . . . . -61.6(3) ?
    C7 N1 C12 C11 . . . . 174.8(2) ?
    C10 C11 C12 N1 . . . . 54.7(3) ?
    C15 N2 C14 C3 . . . . 68.0(3) ?
    C19 N2 C14 C3 . . . . -170.7(2) ?
    C2 C3 C14 N2 . . . . -104.4(3) ?
    C4 C3 C14 N2 . . . . 74.3(3) ?
    C19 N2 C15 C16 . . . . 61.4(3) ?
    C14 N2 C15 C16 . . . . -177.0(2) ?
    N2 C15 C16 C17 . . . . -51.2(3) ?
    C15 C16 C17 O2 . . . . -137.8(3) ?
    C15 C16 C17 C18 . . . . 42.1(4) ?
    O2 C17 C18 C19 . . . . 136.7(3) ?
    C16 C17 C18 C19 . . . . -43.1(4) ?
    C15 N2 C19 C18 . . . . -61.9(3) ?
    C14 N2 C19 C18 . . . . 175.0(2) ?
    C17 C18 C19 N2 . . . . 52.8(4) ?
    C26 N3 C21 C5 . . . . 71.4(3) ?
    C22 N3 C21 C5 . . . . -168.0(2) ?
    C4 C5 C21 N3 . . . . 71.9(3) ?
    C6 C5 C21 N3 . . . . -111.3(2) ?
    C26 N3 C22 C23 . . . . -63.1(3) ?
    C21 N3 C22 C23 . . . . 175.1(3) ?
    N3 C22 C23 C24 . . . . 57.7(4) ?
    C22 C23 C24 O3 . . . . 126.4(3) ?
    C22 C23 C24 C25 . . . . -50.7(4) ?
    O3 C24 C25 C26 . . . . -129.9(3) ?
    C23 C24 C25 C26 . . . . 47.2(4) ?
    C22 N3 C26 C25 . . . . 60.0(3) ?
    C21 N3 C26 C25 . . . . 180.0(2) ?
    C24 C25 C26 N3 . . . . -51.3(3) ?
loop_
    _geom_hbond_atom_site_label_D
    _geom_hbond_atom_site_label_H
    _geom_hbond_atom_site_label_A
    _geom_hbond_site_symmetry_A
    _geom_hbond_distance_DH
    _geom_hbond_distance_HA
    _geom_hbond_distance_DA
    _geom_hbond_angle_DHA
    C20 H20a N3 1_555 0.96 2.46 3.184(4) 132
    C9 H9a O2 1_645 0.97 2.60 3.412(5) 142
    C21 H21b O3 1_455 0.97 2.48 3.252(4) 136
