# Supplementary material for: 1-[2,4,6-Trimethyl-3,5-bis­(4-oxopiperidin-1-ylmeth­yl)benz­yl]piperidin-4-one
Source: Acta Crystallogr Sect E Struct Rep Online. 2010 May 12;66(Pt 6):o1306–7. doi: 10.1107/S1600536810016570 (PMC2979355; doi:10.1107/S1600536810016570)
Supplement: Supplementary file 2 [file e-66-o1306-Isup2.hkl]

#
# h,k,l, Fc-squared, Fo-squared, sigma(Fo-squared) and status flag
#
data_I
_shelx_title ' tp246_m                R =  New: P-1'
_shelx_refln_list_code          4
_shelx_F_calc_maximum      125.69
_exptl_crystal_F_000       492.00
_reflns_d_resolution_high  0.8409
 
loop_
 _symmetry_equiv_pos_as_xyz
 'x, y, z'
 '-x, -y, -z'
 
_cell_length_a     7.9315
_cell_length_b    12.4490
_cell_length_c    14.6180
_cell_angle_alpha  67.641
_cell_angle_beta   87.749
_cell_angle_gamma  73.630
 
_shelx_F_squared_multiplier     1.000
 
loop_
 _refln_index_h
 _refln_index_k
 _refln_index_l
 _refln_F_squared_calc
 _refln_F_squared_meas
 _refln_F_squared_sigma
 _refln_observed_status
   1   0   0        0.72        0.30      0.23 o
   2   0   0      111.61      131.77      2.38 o
   3   0   0      548.49      632.60      7.96 o
   4   0   0      207.34      254.52      4.58 o
   5   0   0      156.55      151.51      5.39 o
   6   0   0      411.76      424.78     10.54 o
   7   0   0       60.92       63.50      4.23 o
   8   0   0        2.57        2.80      1.66 o
   9   0   0       31.47       30.22      3.49 o
  -8   1   0       20.91       26.60      4.50 o
  -7   1   0      111.27      109.18      5.60 o
  -6   1   0       26.97       22.71      2.08 o
  -5   1   0        0.01        3.14      1.09 o
  -4   1   0      278.66      353.83      5.21 o
  -3   1   0        2.76        6.49      0.72 o
  -2   1   0      446.00      442.49      4.99 o
  -1   1   0     4109.62     4575.36     51.72 o
   0   1   0      752.93      668.17      8.51 o
   1   1   0      251.77      336.47      4.06 o
   2   1   0      290.82      296.61      4.40 o
   3   1   0      121.25      129.93      2.26 o
   4   1   0       21.87       17.57      0.98 o
   5   1   0        0.18       -0.67      0.76 o
   6   1   0       15.62       13.98      1.77 o
   7   1   0      122.45      123.82      4.67 o
   8   1   0        3.65        1.30      1.70 o
   9   1   0        2.59        9.55      2.43 o
  -8   2   0        0.32        0.14      1.60 o
  -7   2   0       31.87       28.25      3.14 o
  -6   2   0       57.70       60.51      4.45 o
  -5   2   0        5.33        6.28      1.24 o
  -4   2   0       77.07       86.81      2.42 o
  -3   2   0     1483.80     1665.54     15.73 o
  -2   2   0        0.53        1.25      0.60 o
  -1   2   0     1351.80     1368.02     12.21 o
   0   2   0     3020.66     3137.39     25.86 o
   1   2   0     3689.47     3966.02     37.39 o
   2   2   0     1252.66     1463.13     13.05 o
   3   2   0      895.23     1126.45     10.90 o
   4   2   0      124.56      136.16      5.08 o
   5   2   0        0.10        2.99      1.04 o
   6   2   0       89.12       90.16      3.64 o
   7   2   0      161.85      162.54      5.36 o
   8   2   0        3.87        2.98      2.19 o
   9   2   0       31.41       30.61      6.68 o
  -8   3   0        6.27        6.37      2.26 o
  -7   3   0        0.67        0.79      1.83 o
  -6   3   0      178.17      179.53     12.01 o
  -5   3   0       91.73       88.06      3.39 o
  -4   3   0      102.66       96.30      3.07 o
  -3   3   0       47.78       43.95      1.60 o
  -2   3   0     1319.90     1436.48     13.58 o
  -1   3   0      686.16      696.97      7.13 o
   0   3   0      779.10      722.13      7.12 o
   1   3   0       55.07       51.42      1.22 o
   2   3   0      268.90      231.32      3.18 o
   3   3   0       11.52        8.64      0.70 o
   4   3   0      832.78      931.16      9.82 o
   5   3   0       20.22       14.11      1.98 o
   6   3   0       58.55       54.95      2.93 o
   7   3   0       14.15        9.03      1.75 o
   8   3   0        0.74       -0.30      1.34 o
   9   3   0        0.39       -0.46      2.26 o
  -7   4   0        2.41        3.76      1.91 o
  -6   4   0        6.59        4.72      1.89 o
  -5   4   0       19.72       19.10      2.26 o
  -4   4   0       77.09       79.38      3.17 o
  -3   4   0       11.03       16.58      1.07 o
  -2   4   0      224.48      241.10      3.71 o
  -1   4   0       14.50       16.48      0.94 o
   0   4   0      263.82      266.80      4.47 o
   1   4   0      369.46      397.77      4.72 o
   2   4   0       55.26       49.31      1.64 o
   3   4   0       58.02       51.96      1.62 o
   4   4   0      151.01      194.11      3.45 o
   5   4   0       81.69      102.09      3.49 o
   6   4   0        8.54       10.12      1.53 o
   7   4   0      156.93      152.51      6.66 o
   8   4   0       89.93       84.48      4.14 o
   9   4   0       10.05       11.00      3.17 o
  -7   5   0        2.13        5.31      2.88 o
  -6   5   0        2.15        2.41      4.02 o
  -5   5   0        0.93        2.17      1.23 o
  -4   5   0       39.64       36.22      2.47 o
  -3   5   0       13.34       16.39      1.62 o
  -2   5   0      143.11      131.59      2.48 o
  -1   5   0        2.30        5.96      0.77 o
   0   5   0        6.09        3.16      0.93 o
   1   5   0       26.35       30.28      1.24 o
   2   5   0        0.00        0.05      0.56 o
   3   5   0     2541.12     2716.61     24.12 o
   4   5   0       19.08       33.53      1.47 o
   5   5   0        0.38        0.45      0.86 o
   6   5   0       10.53       13.18      1.57 o
   7   5   0       34.07       34.84      2.55 o
   8   5   0       22.55       17.02      1.86 o
   9   5   0        8.56       11.40      1.78 o
  -6   6   0       19.22       21.18      7.82 o
  -5   6   0       31.64       39.01      3.28 o
  -4   6   0      278.09      272.91     11.03 o
  -3   6   0      301.11      285.38      6.51 o
  -2   6   0      405.52      361.64      7.00 o
  -1   6   0        8.07        9.36      1.31 o
   0   6   0     1445.20     1512.56     14.77 o
   1   6   0       26.13       23.34      1.21 o
   2   6   0        0.00        0.71      0.80 o
   3   6   0       41.94       34.35      1.69 o
   4   6   0       55.05       62.09      2.08 o
   5   6   0       20.00       25.30      1.80 o
   6   6   0       26.14       25.89      2.01 o
   7   6   0       69.80       81.25      3.79 o
   8   6   0        3.82        5.29      2.09 o
   9   6   0       27.66       24.60      3.50 o
  -6   7   0       11.68       11.99      2.58 o
  -5   7   0        4.49        7.69      1.77 o
  -4   7   0        3.28        3.44      1.63 o
  -3   7   0      422.51      398.09      8.33 o
  -2   7   0      387.18      365.41      7.46 o
  -1   7   0        8.03        7.03      1.26 o
   0   7   0      148.63      152.70      4.88 o
   1   7   0        4.99        5.45      0.78 o
   2   7   0       14.72       11.80      1.06 o
   3   7   0       54.99       52.60      1.83 o
   4   7   0        0.58        6.29      1.19 o
   5   7   0      150.85      150.40      6.05 o
   6   7   0       94.98       91.21      5.30 o
   7   7   0        0.00        3.88      1.88 o
   8   7   0        0.41        3.13      2.05 o
   9   7   0        0.09        2.95      2.37 o
  -5   8   0        7.54        6.98      1.95 o
  -4   8   0       23.37       22.93      2.42 o
  -3   8   0      481.27      482.28      9.75 o
  -2   8   0       89.70       80.88      3.65 o
  -1   8   0       18.09       20.65      2.07 o
   0   8   0       31.61       23.91      1.85 o
   1   8   0        0.01       -0.92      1.02 o
   2   8   0      187.69      180.08      4.85 o
   3   8   0       32.07       31.67      2.14 o
   4   8   0       40.12       35.88      3.00 o
   5   8   0        0.02       -0.27      1.62 o
   6   8   0       92.35      104.60      5.53 o
   7   8   0       30.82       32.08      3.49 o
   8   8   0        4.88        6.55      2.46 o
  -5   9   0        0.16        4.38      3.29 o
  -4   9   0        0.19        0.61      1.61 o
  -3   9   0        1.75        3.48      1.64 o
  -2   9   0        1.84        1.44      1.50 o
  -1   9   0       14.01       11.86      2.53 o
   0   9   0       26.01       24.61      2.97 o
   1   9   0       19.83       13.25      1.79 o
   2   9   0        2.55        4.49      1.42 o
   3   9   0      173.09      155.88      4.83 o
   4   9   0        0.00       -0.47      1.34 o
   5   9   0        5.05        7.67      2.13 o
   6   9   0       19.97       21.18      2.95 o
   7   9   0        5.72        5.96      2.22 o
   8   9   0        0.66        0.90      4.63 o
  -4  10   0        0.09        6.95      2.66 o
  -3  10   0        0.00        1.62      2.05 o
  -2  10   0        0.09        1.88      2.20 o
  -1  10   0       29.49       29.98      3.50 o
   0  10   0        0.24        0.27      1.83 o
   1  10   0        1.82        1.41      1.91 o
   2  10   0       15.37       15.69      2.05 o
   3  10   0       57.64       62.82      3.91 o
   4  10   0       46.59       47.37      3.04 o
   5  10   0       11.62       11.98      3.59 o
   6  10   0        8.88       10.34      2.44 o
   7  10   0        0.16        1.19      2.82 o
   8  10   0        0.02        3.25      2.31 o
  -3  11   0        0.65        4.05      2.70 o
  -2  11   0        0.56       -0.50      2.36 o
  -1  11   0        1.36        2.43      2.36 o
   0  11   0        4.82        7.76      4.72 o
   1  11   0       10.81        8.78      2.61 o
   2  11   0       12.95       12.96      2.53 o
   3  11   0        0.23        0.12      1.57 o
   4  11   0        4.31        7.67      1.91 o
   5  11   0       11.10        9.03      2.51 o
   6  11   0        1.49        2.27      5.20 o
   7  11   0        0.39        1.03      6.51 o
  -1  12   0        0.19       -0.63      2.38 o
   0  12   0        8.13        6.52      2.62 o
   1  12   0        1.90        5.15      2.46 o
   2  12   0        0.76        2.20      2.19 o
   3  12   0        0.79        2.21      2.08 o
   4  12   0        0.35       -1.79      1.54 o
   5  12   0       22.39       23.70      3.60 o
   6  12   0        9.15       16.66      3.33 o
   0  13   0        1.10        4.73      2.82 o
   1  13   0        3.49        8.31      2.85 o
   2  13   0        1.06        1.39      2.42 o
   3  13   0        3.34        1.50      2.31 o
   4  13   0        0.02       -2.05      1.98 o
   5  13   0        4.22        6.34      4.58 o
  -4 -13   1        2.28        5.89      2.71 o
  -3 -13   1        0.21        4.46      2.66 o
  -2 -13   1        0.52        4.72      2.77 o
  -1 -13   1        0.19        0.72      2.50 o
  -6 -12   1        0.25        0.73      2.55 o
  -5 -12   1        0.29        1.67      2.58 o
  -4 -12   1        1.98       -1.22      1.99 o
  -3 -12   1        2.53        4.77      2.42 o
  -2 -12   1        4.02        6.21      3.50 o
  -1 -12   1       11.06       17.34      3.84 o
   0 -12   1        5.09        7.59      2.64 o
   1 -12   1        4.18        6.38      5.13 o
  -7 -11   1        0.08        0.37      2.48 o
  -6 -11   1        5.69        3.85      2.50 o
  -5 -11   1        0.00        2.09      2.29 o
  -4 -11   1       30.53       23.04      2.52 o
  -3 -11   1       21.71       18.35      2.95 o
  -2 -11   1       16.78       16.90      2.85 o
  -1 -11   1       15.96       16.12      3.16 o
   0 -11   1        0.30        1.16      2.12 o
   1 -11   1        5.54        7.34      2.56 o
   2 -11   1        0.70        1.91      2.47 o
  -7 -10   1        0.13        2.37      2.23 o
  -6 -10   1        0.36        1.50      2.14 o
  -5 -10   1       34.68       36.54      4.52 o
  -4 -10   1       49.26       47.39      3.08 o
  -3 -10   1       21.99       23.18      2.36 o
  -2 -10   1        1.07       -1.68      1.67 o
  -1 -10   1        0.50        1.77      2.68 o
   0 -10   1        0.05        0.23      2.26 o
   1 -10   1        0.31       -3.19      2.86 o
   2 -10   1        6.70        9.73      2.64 o
   3 -10   1        0.14       -2.72      2.68 o
  -8  -9   1        0.85       -1.76      4.29 o
  -7  -9   1        3.07       -0.28      2.06 o
  -6  -9   1        0.03       -1.18      1.75 o
  -5  -9   1       79.04       67.21      4.49 o
  -4  -9   1      224.05      227.56      6.14 o
  -3  -9   1       22.52       18.93      2.06 o
  -2  -9   1       62.52       55.21      2.95 o
  -1  -9   1        0.86        2.70      1.82 o
   0  -9   1        7.45        8.90      3.09 o
   1  -9   1       47.81       50.97      5.50 o
   2  -9   1       31.90       31.92      2.68 o
   3  -9   1        0.00        1.40      1.91 o
   4  -9   1        0.00       -0.01      1.67 o
  -8  -8   1        5.08        6.25      2.24 o
  -7  -8   1       36.32       33.48      3.58 o
  -6  -8   1        0.76        0.21      1.77 o
  -5  -8   1        0.29       -2.28      1.54 o
  -4  -8   1      130.73      117.61      5.29 o
  -3  -8   1        5.08        4.87      1.29 o
  -2  -8   1       74.01       78.22      3.27 o
  -1  -8   1        3.01        3.40      0.88 o
   0  -8   1       42.49       33.50      2.15 o
   1  -8   1        0.18        1.74      1.20 o
   2  -8   1        1.11        3.79      1.52 o
   3  -8   1        5.10        2.95      1.72 o
   4  -8   1       16.06       17.22      2.25 o
   5  -8   1       14.53       17.26      2.37 o
  -9  -7   1        4.49        6.46      4.99 o
  -8  -7   1       31.74       28.37      3.43 o
  -7  -7   1       58.32       50.72      4.12 o
  -6  -7   1        0.06        1.43      1.67 o
  -5  -7   1       87.62       93.76      6.78 o
  -4  -7   1      136.38      141.33      3.37 o
  -3  -7   1        7.70       17.31      1.21 o
  -2  -7   1       33.40       29.31      1.47 o
  -1  -7   1       82.42       81.08      2.39 o
   0  -7   1       12.04       10.39      1.10 o
   1  -7   1        0.04        1.66      1.16 o
   2  -7   1      213.74      203.05      9.60 o
   3  -7   1       22.17       27.16      2.51 o
   4  -7   1       93.34       93.27      4.26 o
   5  -7   1       60.16       63.94      3.73 o
   6  -7   1       18.53       14.08      4.52 o
  -9  -6   1        0.09        5.09      2.38 o
  -8  -6   1        0.04       -2.34      1.56 o
  -7  -6   1        5.54        1.37      1.24 o
  -6  -6   1        0.08        0.61      1.03 o
  -5  -6   1       22.26       23.60      1.85 o
  -4  -6   1       52.84       45.54      1.84 o
  -3  -6   1      430.36      449.97      7.10 o
  -2  -6   1      222.63      275.62      4.41 o
  -1  -6   1        2.15        0.62      0.93 o
   0  -6   1      253.24      285.18      4.57 o
   1  -6   1       20.63       21.84      1.77 o
   2  -6   1       27.21       25.87      2.02 o
   3  -6   1        8.24        7.75      2.18 o
   4  -6   1        2.91        5.54      2.29 o
   5  -6   1        5.49        3.74      2.63 o
   6  -6   1       27.95       27.74      3.36 o
  -9  -5   1        6.40        3.08      1.77 o
  -8  -5   1       30.70       34.72      2.74 o
  -7  -5   1       50.19       48.62      3.34 o
  -6  -5   1       11.88       11.47      1.52 o
  -5  -5   1       23.61       23.02      2.36 o
  -4  -5   1      338.72      395.04      5.67 o
  -3  -5   1        0.19        1.38      0.77 o
  -2  -5   1      227.26      301.93      4.42 o
  -1  -5   1     1902.39     2006.53     18.32 o
   0  -5   1       54.12       37.81      1.48 o
   1  -5   1      142.77      149.24      2.77 o
   2  -5   1      438.73      471.42      9.99 o
   3  -5   1      113.36      107.57      3.81 o
   4  -5   1      199.95      196.71      5.49 o
   5  -5   1       18.54       22.63      2.25 o
   6  -5   1       36.82       37.13      3.70 o
   7  -5   1       25.18       25.96      4.21 o
  -9  -4   1       45.11       52.00      3.56 o
  -8  -4   1       17.99       18.18      2.19 o
  -7  -4   1       21.33       25.45      2.28 o
  -6  -4   1      116.29       97.55      3.80 o
  -5  -4   1       15.72       15.90      1.72 o
  -4  -4   1      611.01      607.55      7.36 o
  -3  -4   1       15.87       11.98      0.90 o
  -2  -4   1      171.06      152.49      3.19 o
  -1  -4   1     1708.55     1879.81     16.85 o
   0  -4   1      284.12      299.71      5.97 o
   1  -4   1       89.12       99.52      2.44 o
   2  -4   1      618.94      608.14     11.82 o
   3  -4   1        1.01        3.07      1.01 o
   4  -4   1      253.92      249.30      5.94 o
   5  -4   1        0.01       -0.85      1.02 o
   6  -4   1        0.32        2.76      2.02 o
   7  -4   1       13.83       12.80      2.69 o
  -9  -3   1        8.38        6.80      1.85 o
  -8  -3   1       13.45        9.96      1.93 o
  -7  -3   1      156.25      144.72      5.10 o
  -6  -3   1      215.89      196.98      5.51 o
  -5  -3   1        0.20        1.88      0.99 o
  -4  -3   1        8.53        7.52      0.60 o
  -3  -3   1      178.50      170.22      2.90 o
  -2  -3   1      248.04      233.04      3.32 o
  -1  -3   1       11.78       14.34      0.98 o
   0  -3   1     1642.38     1572.92     14.04 o
   1  -3   1      254.70      240.02      4.32 o
   2  -3   1        4.11        4.24      0.98 o
   3  -3   1        2.90        4.68      0.71 o
   4  -3   1        1.23        3.51      1.09 o
   5  -3   1        7.62        5.66      1.31 o
   6  -3   1       47.23       34.30      3.30 o
   7  -3   1        4.15        4.99      2.17 o
   8  -3   1        3.58        4.34      2.95 o
  -9  -2   1        2.45        1.25      2.92 o
  -8  -2   1       56.81       51.68      3.65 o
  -7  -2   1        4.72        5.31      1.62 o
  -6  -2   1       10.35       10.98      1.65 o
  -5  -2   1       34.67       28.09      2.31 o
  -4  -2   1       65.58       94.20      3.05 o
  -3  -2   1      802.83      933.01     11.43 o
  -2  -2   1      789.29      853.00      8.29 o
  -1  -2   1       84.04       97.25      1.96 o
   0  -2   1     2042.58     2047.57     17.39 o
   1  -2   1      118.86      119.80      4.17 o
   2  -2   1       80.83       85.56      1.94 o
   3  -2   1       67.27       93.05      2.24 o
   4  -2   1       16.09       16.65      1.20 o
   5  -2   1       18.11       15.64      1.53 o
   6  -2   1       10.52       10.78      2.04 o
   7  -2   1       68.56       66.57      4.59 o
   8  -2   1        0.00        1.83      1.92 o
  -9  -1   1        0.01        0.27      1.97 o
  -8  -1   1       16.88       13.35      2.05 o
  -7  -1   1      131.80      130.64      4.87 o
  -6  -1   1       90.10       81.43      3.49 o
  -5  -1   1        9.70       15.90      1.58 o
  -4  -1   1      463.00      522.46      8.14 o
  -3  -1   1        1.58        1.21      0.99 o
  -2  -1   1        9.84        6.32      0.91 o
  -1  -1   1     1381.88     1535.60     13.13 o
   0  -1   1     1997.24     2060.60     17.24 o
   1  -1   1      357.14      378.72      8.56 o
   2  -1   1      277.03      334.59      4.14 o
   3  -1   1       23.61       34.52      1.36 o
   4  -1   1       20.93       16.78      1.18 o
   5  -1   1        6.19        5.57      1.22 o
   6  -1   1      169.32      179.17      7.03 o
   7  -1   1       44.30       39.26      3.57 o
   8  -1   1        0.97        0.63      1.75 o
  -9   0   1        5.17        5.43      2.33 o
  -8   0   1        0.47        1.44      1.63 o
  -7   0   1       74.80       60.26      3.41 o
  -6   0   1       92.43       87.39      3.66 o
  -5   0   1        4.94        3.76      1.04 o
  -4   0   1       24.94       32.11      1.65 o
  -3   0   1      194.33      183.80      2.80 o
  -2   0   1      927.56     1081.40     11.86 o
  -1   0   1      240.15      268.90      3.48 o
   0   0   1        4.81        1.55      0.46 o
   1   0   1     1673.59     1917.34     16.19 o
   2   0   1     2633.75     2991.77     25.19 o
   3   0   1       42.77       57.79      1.65 o
   4   0   1       75.74       69.54      2.08 o
   5   0   1       26.96       25.86      1.44 o
   6   0   1      394.78      378.17      7.80 o
   7   0   1       81.84       65.71      4.68 o
   8   0   1        2.99        2.49      1.66 o
  -8   1   1        1.21        1.79      1.64 o
  -7   1   1       16.25       15.13      2.65 o
  -6   1   1        7.96        7.98      1.54 o
  -5   1   1       70.88       91.40      4.22 o
  -4   1   1       35.53       48.08      1.90 o
  -3   1   1       59.93       50.50      2.17 o
  -2   1   1       24.67       31.49      1.21 o
  -1   1   1     2912.53     3395.09     31.94 o
   0   1   1        6.10        0.82      0.45 o
   2   1   1     4343.75     5118.47     41.78 o
   3   1   1     3206.27     3757.68     31.71 o
   4   1   1       38.70       34.31      1.43 o
   5   1   1        0.54        3.12      1.17 o
   6   1   1      112.58      114.36      4.08 o
   7   1   1      168.68      157.73      6.60 o
   8   1   1       12.59       12.96      2.41 o
   9   1   1        1.97        4.33      2.14 o
  -8   2   1        0.06       -2.92      2.16 o
  -7   2   1       41.82       49.22      3.90 o
  -6   2   1      400.26      412.08     15.69 o
  -5   2   1       94.05       88.82      3.31 o
  -4   2   1      179.85      158.04      3.26 o
  -3   2   1     1370.15     1349.99     13.16 o
  -2   2   1     2620.96     2834.56     24.23 o
  -1   2   1     1322.74     1350.32     21.07 o
   0   2   1      162.22      155.38      2.00 o
   1   2   1     3176.01     3278.60     31.44 o
   2   2   1        6.91        7.65      0.60 o
   3   2   1     2330.09     2722.54     23.63 o
   4   2   1      911.64      979.72     10.30 o
   5   2   1       27.24       28.98      1.95 o
   6   2   1        9.80        8.73      1.49 o
   7   2   1      191.27      188.82      5.78 o
   8   2   1        0.07        2.25      1.41 o
   9   2   1        1.72        1.74      5.45 o
  -8   3   1        3.14        6.36      4.08 o
  -7   3   1       29.83       27.59      3.22 o
  -6   3   1        3.61        2.94      2.09 o
  -5   3   1       23.15       30.44      4.23 o
  -4   3   1      278.60      336.34      5.33 o
  -3   3   1      118.54      101.35      2.43 o
  -2   3   1      175.46      193.71      3.17 o
  -1   3   1       17.37       17.03      0.94 o
   0   3   1     2193.83     2341.66     35.73 o
   1   3   1      801.43      823.45     13.69 o
   2   3   1      117.53      123.52      2.48 o
   3   3   1     1029.63     1149.47     11.22 o
   4   3   1        5.42        2.71      0.79 o
   5   3   1       31.34       35.99      2.11 o
   6   3   1     1171.88     1209.85     16.52 o
   7   3   1      181.88      164.15      5.37 o
   8   3   1        0.25        1.19      1.41 o
   9   3   1       11.62        8.48      2.21 o
  -7   4   1        1.71        4.41      5.39 o
  -6   4   1        0.75        1.14      1.75 o
  -5   4   1        4.60        7.64      1.78 o
  -4   4   1      184.77      183.57      4.76 o
  -3   4   1       34.36       32.30      1.48 o
  -2   4   1      277.71      279.67      4.22 o
  -1   4   1      391.50      387.95      5.65 o
   0   4   1      166.34      153.70      2.56 o
   1   4   1      670.12      707.12      7.14 o
   2   4   1     3269.98     3500.83     29.51 o
   3   4   1      203.49      205.03      3.34 o
   4   4   1      907.32     1116.43     11.72 o
   5   4   1       45.42       44.38      2.30 o
   6   4   1        3.88        1.49      1.18 o
   7   4   1       96.95       90.39      3.97 o
   8   4   1       29.73       32.56      2.67 o
   9   4   1        0.16       -0.36      1.33 o
  -7   5   1        1.00        0.91      1.89 o
  -6   5   1        8.13        6.12      1.96 o
  -5   5   1       32.33       30.42      2.96 o
  -4   5   1      125.60       92.50      3.57 o
  -3   5   1      256.44      253.61      5.62 o
  -2   5   1        3.61        1.74      0.76 o
  -1   5   1       25.77       32.69      1.62 o
   0   5   1      151.42      154.48      4.03 o
   1   5   1        1.62        2.23      0.50 o
   2   5   1       54.34       52.48      1.39 o
   3   5   1      407.99      376.31      8.49 o
   4   5   1      133.05      169.23      3.32 o
   5   5   1       32.54       32.27      1.99 o
   6   5   1       47.12       47.05      2.65 o
   7   5   1       81.42      100.16      4.15 o
   8   5   1       10.64       10.88      1.86 o
   9   5   1        1.77        2.78      1.57 o
  -7   6   1        1.39       -2.35      1.99 o
  -6   6   1        2.86        4.81      2.10 o
  -5   6   1        9.03       10.69      2.19 o
  -4   6   1       39.03       43.39      2.74 o
  -3   6   1        0.41        1.06      1.14 o
  -2   6   1        4.54        3.77      1.13 o
  -1   6   1        0.14        0.48      0.70 o
   0   6   1        5.21        9.55      1.11 o
   1   6   1       44.71       45.36      1.50 o
   2   6   1        9.39        8.50      0.68 o
   3   6   1      254.03      283.80      4.40 o
   4   6   1      334.03      338.52      7.19 o
   5   6   1        0.01        1.32      1.13 o
   6   6   1        2.20        2.24      1.08 o
   7   6   1      164.76      155.51      5.12 o
   8   6   1       22.75       21.02      3.03 o
   9   6   1        1.42        4.64      2.26 o
  -6   7   1        1.81        1.74      1.92 o
  -5   7   1        3.47        5.40      5.60 o
  -4   7   1       24.53       27.89      2.50 o
  -3   7   1        1.12        2.49      1.48 o
  -2   7   1       89.23       94.26      3.57 o
  -1   7   1       14.45       13.48      1.17 o
   0   7   1        4.05        1.66      0.77 o
   1   7   1       47.11       37.69      1.48 o
   2   7   1        0.00        1.09      0.51 o
   3   7   1      181.83      167.15      6.48 o
   4   7   1      331.58      364.28      7.10 o
   5   7   1        0.25        2.12      1.06 o
   6   7   1        0.74       -0.09      1.29 o
   7   7   1       36.64       29.54      3.55 o
   8   7   1        1.67        0.62      1.75 o
   9   7   1        1.75        1.37      2.43 o
  -5   8   1       14.44       17.82      2.64 o
  -4   8   1       12.71        9.78      2.40 o
  -3   8   1      127.29      135.40      4.91 o
  -2   8   1      182.33      180.05      8.90 o
  -1   8   1       82.36       79.63      3.24 o
   0   8   1      143.91      153.76      3.52 o
   1   8   1        6.19        4.68      1.46 o
   2   8   1       16.94       13.70      1.84 o
   3   8   1        3.40        3.29      1.13 o
   4   8   1      315.69      316.35      8.63 o
   5   8   1        5.77        2.96      1.18 o
   6   8   1       14.75       10.66      2.26 o
   7   8   1       49.00       45.58      4.06 o
   8   8   1        0.57        1.44      2.14 o
   9   8   1        5.90        6.30      2.75 o
  -5   9   1        0.01       11.60      5.62 o
  -4   9   1        1.09        0.56      1.55 o
  -3   9   1        1.76        6.72      2.45 o
  -2   9   1       60.27       60.37      4.30 o
  -1   9   1       39.90       38.65      3.58 o
   0   9   1       75.02       76.26      4.39 o
   1   9   1       58.47       55.62      2.96 o
   2   9   1       44.67       46.96      2.87 o
   3   9   1      137.49      113.15      4.10 o
   4   9   1       60.53       60.97      3.15 o
   5   9   1       23.62       24.88      2.15 o
   6   9   1       14.73       13.64      2.51 o
   7   9   1        8.80        7.31      4.76 o
   8   9   1        0.46        0.82      2.14 o
  -4  10   1        4.82       11.18      2.47 o
  -3  10   1        0.24       -1.88      1.73 o
  -2  10   1        1.00       -1.98      2.04 o
  -1  10   1       28.00       26.80      5.06 o
   0  10   1       64.71       66.16      4.48 o
   1  10   1       51.63       45.78      3.67 o
   2  10   1       50.31       45.01      2.88 o
   3  10   1        0.84        2.96      1.61 o
   4  10   1      162.37      167.25      5.43 o
   5  10   1       14.24       14.24      2.64 o
   6  10   1        0.11        3.12      1.74 o
   7  10   1        3.34        0.99      4.24 o
   8  10   1        0.76       -1.91      1.98 o
  -3  11   1        0.61       -2.51      1.95 o
  -2  11   1       14.69       14.87      2.83 o
  -1  11   1        7.64        8.15      2.50 o
   0  11   1       12.20       11.40      2.58 o
   1  11   1        3.18        2.02      2.13 o
   2  11   1        3.24        6.72      2.23 o
   3  11   1       31.24       32.34      2.82 o
   4  11   1       13.99       11.09      2.01 o
   5  11   1        8.28       10.27      1.96 o
   6  11   1       11.82        9.77      2.67 o
   7  11   1        1.23        1.06      2.19 o
  -2  12   1        4.84        8.73      2.63 o
  -1  12   1        9.34        9.85      2.70 o
   0  12   1        2.23        5.44      2.53 o
   1  12   1        1.34        1.89      2.26 o
   2  12   1        4.95        7.04      2.29 o
   3  12   1       10.02       12.86      2.56 o
   4  12   1        0.20       -0.50      1.55 o
   5  12   1       15.86       15.56      3.09 o
   6  12   1        0.10       -0.93      2.30 o
   7  12   1        9.81       10.82      3.17 o
   0  13   1        0.53        1.81      2.49 o
   1  13   1        0.01        1.27      2.43 o
   2  13   1        0.15       -1.42      2.32 o
   3  13   1        0.04        0.88      2.18 o
   4  13   1       12.72       14.48      2.93 o
   5  13   1        2.58        4.24      2.93 o
  -5 -12   2        1.22       -0.28      2.46 o
  -4 -12   2        3.03       -2.94      4.15 o
  -3 -12   2        0.00        2.93      2.87 o
  -2 -12   2        5.92        4.38      2.82 o
  -1 -12   2        0.53        5.97      2.68 o
   0 -12   2        1.97        5.25      2.81 o
  -6 -11   2        2.77        5.77      2.41 o
  -5 -11   2        5.33        4.81      2.37 o
  -4 -11   2       14.33       15.13      2.23 o
  -3 -11   2        3.39        5.25      2.34 o
  -2 -11   2        0.19        3.08      2.10 o
  -1 -11   2        0.09        0.27      2.16 o
   0 -11   2        7.25       14.78      2.90 o
   1 -11   2       12.43       13.73      3.50 o
   2 -11   2       10.25        8.45      2.85 o
  -7 -10   2        0.61        5.32      2.39 o
  -6 -10   2        2.72        3.27      3.22 o
  -5 -10   2        4.50        2.45      2.07 o
  -4 -10   2       15.91       16.42      2.58 o
  -3 -10   2      169.41      155.51      5.33 o
  -2 -10   2        1.29        1.01      1.98 o
  -1 -10   2        0.87        2.14      2.44 o
   0 -10   2        9.00        8.06      2.53 o
   1 -10   2       37.15       43.15      4.10 o
   2 -10   2        0.04       -3.04      2.03 o
   3 -10   2        1.98        1.49      2.26 o
  -8  -9   2        0.51        4.57      2.36 o
  -7  -9   2        2.08        1.44      2.09 o
  -6  -9   2        1.54       -1.33      1.78 o
  -5  -9   2        0.00        0.63      1.93 o
  -4  -9   2      128.75      124.74      4.57 o
  -3  -9   2       50.55       57.50      3.13 o
  -2  -9   2        3.61        1.85      1.37 o
  -1  -9   2        2.90        3.65      1.96 o
   0  -9   2        5.36        3.54      2.22 o
   1  -9   2        5.45        1.75      2.16 o
   2  -9   2        2.70        2.65      1.56 o
   3  -9   2        4.00        3.76      1.91 o
   4  -9   2        0.03        2.29      1.78 o
  -8  -8   2        2.16        2.43      2.83 o
  -7  -8   2       10.22        5.95      2.39 o
  -6  -8   2       47.15       46.31      5.90 o
  -5  -8   2       25.32       29.85      3.15 o
  -4  -8   2      101.36       92.53      8.26 o
  -3  -8   2        6.46        6.70      1.51 o
  -2  -8   2        1.06        2.44      1.60 o
  -1  -8   2       24.42       25.81      1.88 o
   0  -8   2       14.63       15.49      1.71 o
   1  -8   2        2.58        5.09      2.20 o
   2  -8   2        9.53       12.42      1.89 o
   3  -8   2        5.41        5.90      1.55 o
   4  -8   2        3.41        5.93      1.87 o
   5  -8   2       17.06       29.02      3.11 o
  -8  -7   2        7.86        3.42      2.22 o
  -7  -7   2       50.98       43.99      4.45 o
  -6  -7   2       16.64       15.71      2.51 o
  -5  -7   2       25.59       29.39      2.98 o
  -4  -7   2      114.56      106.75      2.99 o
  -3  -7   2       23.29       22.82      1.45 o
  -2  -7   2       54.94       59.03      2.46 o
  -1  -7   2        4.13        3.01      1.05 o
   0  -7   2       14.31       11.67      1.60 o
   1  -7   2       12.04       14.69      1.87 o
   2  -7   2       84.03       75.01      3.42 o
   3  -7   2      275.23      263.22      7.52 o
   4  -7   2       16.11       14.00      2.20 o
   5  -7   2        9.75       11.50      2.18 o
  -9  -6   2        0.90        0.80      2.15 o
  -8  -6   2       46.19       43.48      4.04 o
  -7  -6   2       15.70       14.58      1.98 o
  -6  -6   2       16.22       16.73      1.75 o
  -5  -6   2      123.84      121.69      4.00 o
  -4  -6   2       25.42       25.33      1.54 o
  -3  -6   2       25.70       23.88      2.36 o
  -2  -6   2      186.88      193.61      3.77 o
  -1  -6   2        1.96        3.88      0.82 o
   0  -6   2       27.13       20.60      1.33 o
   1  -6   2        6.33        8.42      1.38 o
   2  -6   2       69.54       83.33      3.43 o
   3  -6   2       12.95       12.12      1.75 o
   4  -6   2      320.05      330.46      7.93 o
   5  -6   2       59.27       67.23      5.12 o
   6  -6   2       27.39       32.99      3.61 o
  -9  -5   2        0.15        3.77      1.87 o
  -8  -5   2       12.70       17.41      4.74 o
  -7  -5   2       15.28       14.07      1.85 o
  -6  -5   2        3.24        2.71      1.21 o
  -5  -5   2        1.79        5.65      1.18 o
  -4  -5   2        0.46        4.55      1.36 o
  -3  -5   2      528.80      571.28      7.21 o
  -2  -5   2       46.42       52.15      1.79 o
  -1  -5   2      367.52      345.97      5.02 o
   0  -5   2      503.57      579.75      7.04 o
   1  -5   2       25.70       35.89      1.39 o
   2  -5   2      108.17       92.89      3.34 o
   3  -5   2        2.08        1.88      1.09 o
   4  -5   2       54.28       63.02      3.28 o
   5  -5   2       40.40       37.17      2.77 o
   6  -5   2       34.02       36.66      3.63 o
   7  -5   2        0.14        4.63      2.90 o
  -9  -4   2       12.56       11.30      2.17 o
  -8  -4   2        1.21        2.46      1.72 o
  -7  -4   2      471.34      452.18      9.49 o
  -6  -4   2       26.73       21.88      2.02 o
  -5  -4   2        0.78        1.97      1.11 o
  -4  -4   2       93.93      103.20      2.49 o
  -3  -4   2      676.70      687.76      7.90 o
  -2  -4   2      288.76      288.21     14.08 o
  -1  -4   2      116.86      103.04      2.30 o
   0  -4   2      943.24     1021.68     10.72 o
   1  -4   2      413.32      440.01      7.02 o
   2  -4   2      285.15      286.67      6.03 o
   3  -4   2       22.23       26.80      1.95 o
   4  -4   2       30.67       25.13      2.00 o
   5  -4   2       60.50       46.76      2.92 o
   6  -4   2       39.65       48.61      4.75 o
   7  -4   2        6.33       10.53      2.62 o
  -9  -3   2        1.02       -2.49      2.41 o
  -8  -3   2       20.88       22.81      4.72 o
  -7  -3   2        3.51        1.23      1.47 o
  -6  -3   2      555.71      560.61     10.11 o
  -5  -3   2        8.43        2.89      1.15 o
  -4  -3   2      379.80      397.58      5.27 o
  -3  -3   2      254.08      239.39      3.69 o
  -2  -3   2      167.63      188.79      3.06 o
  -1  -3   2      350.01      398.29      5.32 o
   0  -3   2      986.24     1151.55     10.94 o
   1  -3   2        3.01        3.93      0.98 o
   2  -3   2      267.23      289.56      5.42 o
   3  -3   2      835.54      847.94     14.80 o
   4  -3   2       15.83       14.40      1.53 o
   5  -3   2       13.18       12.96      1.63 o
   6  -3   2       60.51       63.72      4.30 o
   7  -3   2        4.19        3.08      2.04 o
  -9  -2   2        7.80        7.93      2.12 o
  -8  -2   2       11.61       12.03      2.07 o
  -7  -2   2      106.49      104.60      4.41 o
  -6  -2   2      376.05      372.12     13.53 o
  -5  -2   2      392.11      395.08      7.54 o
  -4  -2   2      133.25      165.72      4.12 o
  -3  -2   2       20.88       16.25      1.05 o
  -2  -2   2      458.07      529.86      6.27 o
  -1  -2   2      427.11      375.91      4.31 o
   0  -2   2      403.54      458.94      5.00 o
   1  -2   2      636.37      604.11      7.70 o
   2  -2   2      337.74      300.87      5.49 o
   3  -2   2       80.09       67.17      1.80 o
   4  -2   2       40.93       53.45      2.47 o
   5  -2   2       30.84       27.79      2.01 o
   6  -2   2        0.01       -0.43      1.46 o
   7  -2   2        0.45        1.40      1.74 o
   8  -2   2        4.77        4.75      3.24 o
  -9  -1   2       10.15        6.18      2.30 o
  -8  -1   2        3.13        2.93      1.70 o
  -7  -1   2      112.77      109.22      5.57 o
  -6  -1   2      328.25      328.40      7.40 o
  -5  -1   2       37.28       38.71      2.23 o
  -4  -1   2      119.00      149.32      3.93 o
  -3  -1   2       63.10       51.29      1.99 o
  -2  -1   2      367.88      380.22      4.37 o
  -1  -1   2        0.23        0.76      0.64 o
   0  -1   2    10293.91    10541.05    113.63 o
   1  -1   2      213.22      203.67      3.39 o
   2  -1   2     1588.41     1619.15     14.70 o
   3  -1   2     1615.76     1839.87     20.14 o
   4  -1   2      286.77      284.66      4.65 o
   5  -1   2       19.87       20.58      1.99 o
   6  -1   2        1.00        2.42      2.24 o
   7  -1   2       75.78       59.09      4.29 o
   8  -1   2       52.49       55.28      4.49 o
  -9   0   2       17.13       25.90      3.40 o
  -8   0   2       21.27       21.00      3.32 o
  -7   0   2        1.50        2.91      1.56 o
  -6   0   2       39.53       40.33      2.52 o
  -5   0   2        1.22        0.55      0.87 o
  -4   0   2       85.58      111.02      3.31 o
  -3   0   2      113.32      120.53      3.06 o
  -2   0   2      331.52      335.02      3.94 o
  -1   0   2      865.19      939.52      8.50 o
   0   0   2     1968.76     1866.38     27.03 o
   1   0   2     6260.88     7115.71     66.40 o
   2   0   2     1594.45     1657.77     14.84 o
   3   0   2      343.32      362.60      4.91 o
   4   0   2      536.88      570.52      7.21 o
   5   0   2        1.40        0.83      0.77 o
   6   0   2       10.29        8.83      1.93 o
   7   0   2      101.26      111.22      5.63 o
   8   0   2       10.24        6.00      2.00 o
  -8   1   2        6.81        7.47      2.14 o
  -7   1   2      268.42      249.83      8.54 o
  -6   1   2        0.00        1.54      1.16 o
  -5   1   2       12.34       16.35      1.52 o
  -4   1   2       16.86       17.58      1.08 o
  -3   1   2      684.05      810.07      8.53 o
  -2   1   2       33.59       39.94      1.20 o
  -1   1   2     1294.11     1322.22     11.60 o
   0   1   2      400.86      459.77     11.70 o
   1   1   2     8339.71     9229.80     85.71 o
   2   1   2     4162.50     4791.41     54.93 o
   3   1   2        9.02        7.99      0.97 o
   4   1   2      288.09      309.80      5.45 o
   5   1   2      120.52      111.38      3.30 o
   6   1   2       43.22       40.99      3.44 o
   7   1   2       24.08       19.14      3.54 o
   8   1   2       16.32       14.27      2.59 o
   9   1   2       58.31       70.46      5.70 o
  -8   2   2        1.17        3.89      1.82 o
  -7   2   2        1.78        0.19      1.57 o
  -6   2   2        7.68        3.90      1.60 o
  -5   2   2        4.55        1.90      1.01 o
  -4   2   2       75.50       77.77      2.57 o
  -3   2   2        1.68        7.54      0.97 o
  -2   2   2      838.73      827.44      9.66 o
  -1   2   2       57.66       33.70      1.09 o
   0   2   2     6066.98     5963.76     48.18 o
   1   2   2     1850.19     2104.73     17.77 o
   2   2   2     7972.14     9326.94    127.88 o
   3   2   2     2308.61     2583.25     22.65 o
   4   2   2       10.25        6.79      0.88 o
   5   2   2       38.62       34.85      3.39 o
   6   2   2      140.75      130.51      4.96 o
   7   2   2       16.28       20.89      2.17 o
   8   2   2       34.33       40.75      3.64 o
   9   2   2        0.76        5.44      2.06 o
  -8   3   2        1.06        0.65      1.96 o
  -7   3   2       32.34       29.20      3.23 o
  -6   3   2       26.63       24.27      3.89 o
  -5   3   2      348.93      376.81      7.43 o
  -4   3   2      242.52      250.99      4.47 o
  -3   3   2      750.59      837.07      9.27 o
  -2   3   2       64.39       83.43      2.03 o
  -1   3   2       12.55        6.67      0.80 o
   0   3   2      683.42      639.94      7.53 o
   1   3   2     4383.38     4820.03     46.89 o
   2   3   2       58.34       58.32      1.67 o
   3   3   2     1226.15     1470.33     13.87 o
   4   3   2      151.30      189.13      3.49 o
   5   3   2       20.16       14.47      1.14 o
   6   3   2       90.51       83.91      3.54 o
   7   3   2       37.52       34.62      2.64 o
   8   3   2        0.01       -0.24      1.41 o
   9   3   2        0.90        3.10      2.19 o
  -7   4   2       21.03       16.42      2.70 o
  -6   4   2       12.96       13.32      2.31 o
  -5   4   2       65.24       60.91      5.82 o
  -4   4   2       43.25       54.31      3.51 o
  -3   4   2      187.40      186.44      3.62 o
  -2   4   2      318.41      429.37      5.65 o
  -1   4   2      745.60      714.82      8.95 o
   0   4   2       84.26       72.85      1.92 o
   1   4   2      411.11      381.61      5.63 o
   2   4   2        6.84        7.62      0.89 o
   3   4   2     1128.26     1235.77     12.09 o
   4   4   2        1.12        0.99      0.63 o
   5   4   2       11.12       18.62      1.25 o
   6   4   2       58.38       62.73      3.11 o
   7   4   2       96.49       99.35      4.24 o
   8   4   2        1.73        2.87      1.50 o
   9   4   2       21.41       24.58      2.66 o
  -7   5   2        5.53        5.82      2.51 o
  -6   5   2       51.64       37.86      3.57 o
  -5   5   2       37.39       36.72      3.20 o
  -4   5   2       33.76       37.14      2.30 o
  -3   5   2      101.09      105.34      2.78 o
  -2   5   2        9.34        9.23      1.13 o
  -1   5   2       94.71      101.54      2.40 o
   0   5   2     5288.35     5274.95     43.65 o
   1   5   2      172.46      166.51      3.63 o
   2   5   2      161.63      185.93      3.98 o
   3   5   2      207.38      265.59      4.57 o
   4   5   2        1.07        3.03      0.98 o
   5   5   2      294.51      278.83      4.78 o
   6   5   2       49.82       55.40      2.51 o
   7   5   2       29.40       27.66      2.40 o
   8   5   2        0.75        0.68      1.48 o
   9   5   2       21.11       21.53      3.62 o
  -7   6   2        1.77        0.82      4.73 o
  -6   6   2        0.42        4.20      1.90 o
  -5   6   2        2.49        6.70      1.88 o
  -4   6   2      425.62      416.89     10.63 o
  -3   6   2       45.95       36.93      2.26 o
  -2   6   2      205.91      197.72      3.88 o
  -1   6   2        6.20        3.32      0.78 o
   0   6   2      531.65      577.05      8.39 o
   1   6   2        5.24        9.36      0.73 o
   2   6   2      134.57      106.43      3.17 o
   3   6   2       55.91       58.02      1.63 o
   4   6   2      175.94      162.83      3.30 o
   5   6   2       26.01       31.88      1.57 o
   6   6   2       42.01       50.42      2.68 o
   7   6   2        3.10        5.39      1.91 o
   8   6   2        4.11        8.52      2.16 o
   9   6   2       10.42        9.03      4.86 o
  -6   7   2        0.64        2.00      1.92 o
  -5   7   2        4.64        9.30      2.32 o
  -4   7   2       53.90       62.10      3.35 o
  -3   7   2      132.27      128.11      4.37 o
  -2   7   2       37.65       34.98      2.90 o
  -1   7   2       25.54       28.66      1.51 o
   0   7   2       64.93       64.84      2.07 o
   1   7   2        2.30        4.51      0.89 o
   2   7   2        0.14        0.43      0.90 o
   3   7   2      156.63      157.13      4.53 o
   4   7   2       39.79       47.81      3.16 o
   5   7   2        4.85        7.57      1.30 o
   6   7   2       60.61       56.58      4.54 o
   7   7   2       48.12       49.64      3.98 o
   8   7   2        2.84        4.87      2.44 o
   9   7   2       31.52       41.62     10.13 o
  -6   8   2        0.16        5.76      3.42 o
  -5   8   2        2.07        3.83      1.98 o
  -4   8   2        0.01        1.03      1.70 o
  -3   8   2       10.14       11.81      1.95 o
  -2   8   2      505.73      468.91     11.20 o
  -1   8   2      141.22      126.92      3.96 o
   0   8   2        0.06        1.66      0.83 o
   1   8   2       17.49       18.52      1.96 o
   2   8   2       76.26       58.53      2.70 o
   3   8   2       92.02       81.28      3.26 o
   4   8   2      203.22      191.35      5.86 o
   5   8   2       45.74       49.89      2.71 o
   6   8   2       68.07       67.94      4.44 o
   7   8   2       49.84       50.86      4.07 o
   8   8   2        0.00        1.37      1.69 o
   9   8   2        0.93        3.38      2.22 o
  -5   9   2        7.19       12.85      2.53 o
  -4   9   2        2.43        3.85      3.07 o
  -3   9   2       31.31       27.94      2.49 o
  -2   9   2       28.38       26.09      2.31 o
  -1   9   2      162.79      150.98      7.60 o
   0   9   2       36.70       31.26      2.18 o
   1   9   2        5.57        5.40      1.49 o
   2   9   2       14.85       19.54      1.92 o
   3   9   2       20.21       22.12      2.04 o
   4   9   2       30.23       31.05      2.34 o
   5   9   2       13.79       18.09      1.91 o
   6   9   2       14.20       21.12      4.08 o
   7   9   2        8.84        8.55      2.90 o
   8   9   2       14.33       13.54      2.77 o
  -4  10   2        2.78        4.10      3.29 o
  -3  10   2        0.18        3.13      2.06 o
  -2  10   2        8.35        7.60      2.36 o
  -1  10   2       38.58       33.48      3.51 o
   0  10   2       82.98       77.17      6.40 o
   1  10   2       87.49       79.05      3.60 o
   2  10   2       33.67       28.20      2.45 o
   3  10   2        6.34        6.65      1.66 o
   4  10   2       19.22       17.38      2.19 o
   5  10   2       35.72       28.63      5.14 o
   6  10   2        1.38        0.90      1.82 o
   7  10   2        6.77        4.34      2.65 o
   8  10   2        0.39        0.37      4.38 o
  -3  11   2        2.17        8.68      2.55 o
  -2  11   2        3.79        4.91      2.19 o
  -1  11   2        4.41        5.89      3.72 o
   0  11   2       40.18       29.09      3.28 o
   1  11   2        0.56        2.51      1.99 o
   2  11   2       16.42       18.91      2.40 o
   3  11   2      126.98      124.18      6.35 o
   4  11   2       74.81       76.59      3.87 o
   5  11   2       18.89       19.06      2.24 o
   6  11   2        3.96        7.09      2.27 o
   7  11   2        1.40        6.29      2.21 o
  -2  12   2        2.16        3.39      2.22 o
  -1  12   2        8.36        8.03      2.62 o
   0  12   2        3.42        5.23      2.34 o
   1  12   2        0.46        4.08      4.63 o
   2  12   2        2.27        1.05      2.01 o
   3  12   2        1.72        1.69      2.51 o
   4  12   2        0.03        2.36      2.31 o
   5  12   2        1.75        5.42      1.80 o
   6  12   2        1.55        2.66      6.89 o
   7  12   2        0.43        1.64      2.26 o
  -1  13   2        0.50        3.20      6.39 o
   0  13   2        0.13        2.62      2.26 o
   1  13   2        2.25        3.36      2.14 o
   2  13   2       15.13       17.04      2.95 o
   3  13   2        0.02       -0.16      1.99 o
   4  13   2        0.03       -1.06      1.50 o
   5  13   2        5.25        6.07      2.74 o
   6  13   2        2.24        8.41      2.75 o
   1  14   2        1.74        4.47      3.36 o
   2  14   2        1.62        1.17      2.32 o
   3  14   2        0.25       -3.02      2.01 o
   4  14   2        1.03       -0.25      2.12 o
  -4 -12   3        0.17        1.27      2.31 o
  -3 -12   3        0.06       -0.36      2.23 o
  -2 -12   3       11.20        9.11      4.65 o
  -1 -12   3        2.98        4.72      2.55 o
  -6 -11   3        0.15       -4.08      4.78 o
  -5 -11   3        0.07       -0.97      2.15 o
  -4 -11   3        1.04        1.59      1.96 o
  -3 -11   3       18.30       18.99      3.09 o
  -2 -11   3        3.30        7.09      8.21 o
  -1 -11   3        0.04        3.08      2.23 o
   0 -11   3        1.06        1.18      2.22 o
   1 -11   3        0.09        1.36      2.38 o
  -7 -10   3        0.25       -2.75      3.30 o
  -6 -10   3        0.16       -0.80      2.00 o
  -5 -10   3        5.86        6.31      2.48 o
  -4 -10   3        3.32        5.02      1.76 o
  -3 -10   3        0.00        0.08      2.09 o
  -2 -10   3        0.24       -0.34      2.00 o
  -1 -10   3        0.00        4.20      2.22 o
   0 -10   3        0.25       -0.36      2.10 o
   1 -10   3        2.29        0.79      2.33 o
   2 -10   3        0.34       -2.05      2.05 o
   3 -10   3        0.30        0.96      3.41 o
  -7  -9   3       17.43       21.23      4.22 o
  -6  -9   3        1.29        5.22      2.14 o
  -5  -9   3        9.34        8.76      3.78 o
  -4  -9   3      176.43      173.98      9.32 o
  -3  -9   3        0.03        0.67      1.50 o
  -2  -9   3       38.65       36.04      3.78 o
  -1  -9   3       16.78       10.47      2.46 o
   0  -9   3       51.05       45.38      5.09 o
   1  -9   3       12.91       10.24      2.67 o
   2  -9   3        0.18        1.11      1.54 o
   3  -9   3        1.32        0.64      1.58 o
   4  -9   3        2.19        6.30      3.89 o
  -8  -8   3       66.36       67.38      5.28 o
  -7  -8   3       70.62       71.41      5.11 o
  -6  -8   3        2.03       -0.35      1.85 o
  -5  -8   3       97.60      103.98      5.45 o
  -4  -8   3        6.59        3.83      2.02 o
  -3  -8   3       22.77       24.45      2.14 o
  -2  -8   3       34.90       34.72      2.43 o
  -1  -8   3        0.75        3.84      1.45 o
   0  -8   3        0.89        0.14      1.89 o
   1  -8   3        6.10        8.79      2.01 o
   2  -8   3        2.47        0.82      1.41 o
   3  -8   3        1.27       -0.73      1.41 o
   4  -8   3        1.49        1.46      2.95 o
  -8  -7   3       36.41       30.00      3.70 o
  -7  -7   3      263.23      247.67      9.09 o
  -6  -7   3        0.42        1.01      1.83 o
  -5  -7   3       34.93       33.93      2.36 o
  -4  -7   3       31.06       27.53      1.89 o
  -3  -7   3        2.15        3.12      0.97 o
  -2  -7   3        0.01        0.35      0.90 o
  -1  -7   3       12.92       11.21      1.17 o
   0  -7   3       28.24       24.85      1.99 o
   1  -7   3        0.00       -0.03      1.19 o
   2  -7   3       39.72       45.46      2.88 o
   3  -7   3       88.52       84.49      4.01 o
   4  -7   3        4.08        2.90      1.65 o
   5  -7   3        5.94        8.72      2.07 o
  -8  -6   3       22.55       26.50      3.49 o
  -7  -6   3       15.78       11.03      1.82 o
  -6  -6   3       56.93       50.23      2.91 o
  -5  -6   3        8.01       11.31      1.56 o
  -4  -6   3       36.71       34.57      1.77 o
  -3  -6   3      179.64      153.17      9.39 o
  -2  -6   3        0.38        2.30      0.88 o
  -1  -6   3       32.65       35.13      1.73 o
   0  -6   3       13.24       12.67      1.32 o
   1  -6   3       21.69       25.81      2.00 o
   2  -6   3      162.40      144.17      4.57 o
   3  -6   3       35.43       43.78      3.07 o
   4  -6   3        0.13       -0.57      1.35 o
   5  -6   3       23.92       25.71      4.02 o
   6  -6   3        7.63        6.00      4.27 o
  -9  -5   3        0.87       -0.42      1.66 o
  -8  -5   3       21.89       18.56      2.38 o
  -7  -5   3      118.81      126.23      4.81 o
  -6  -5   3        7.72        8.39      1.55 o
  -5  -5   3       83.57       88.77      3.44 o
  -4  -5   3        1.00        2.16      0.84 o
  -3  -5   3       51.49       42.22      1.75 o
  -2  -5   3        0.69        2.87      0.79 o
  -1  -5   3        0.94        0.48      0.75 o
   0  -5   3      534.19      497.72      6.54 o
   1  -5   3       37.59       45.44      2.34 o
   2  -5   3      108.65       97.52      3.91 o
   3  -5   3       28.94       29.83      2.24 o
   4  -5   3       56.32       50.79      3.04 o
   5  -5   3        7.38        6.79      1.79 o
   6  -5   3       25.79       30.65      4.16 o
  -9  -4   3        0.08        2.02      2.84 o
  -8  -4   3        0.92        0.20      1.54 o
  -7  -4   3        0.28        2.26      1.45 o
  -6  -4   3       13.68       16.75      1.85 o
  -5  -4   3        1.54        4.62      1.29 o
  -4  -4   3        0.26        1.25      1.32 o
  -3  -4   3       55.80       55.58      1.88 o
  -2  -4   3      367.48      353.20      5.05 o
  -1  -4   3      951.93     1019.52     10.61 o
   0  -4   3      400.51      399.10      5.36 o
   1  -4   3      163.71      122.25      3.46 o
   2  -4   3      179.23      166.52      4.73 o
   3  -4   3       19.88       13.87      1.57 o
   4  -4   3       78.37       76.51      3.70 o
   5  -4   3       55.40       51.02      3.09 o
   6  -4   3        4.36        5.63      2.06 o
   7  -4   3        8.46       12.04      5.16 o
  -9  -3   3        0.15       -0.65      1.71 o
  -8  -3   3        1.20        1.07      1.47 o
  -7  -3   3       53.56       57.87      3.39 o
  -6  -3   3       39.58       47.54      2.95 o
  -5  -3   3      118.48      114.72      3.82 o
  -4  -3   3       68.35       86.03      2.13 o
  -3  -3   3      634.02      620.16      7.28 o
  -2  -3   3      129.76      146.71      5.24 o
  -1  -3   3       28.01       25.46      1.21 o
   0  -3   3       74.87       87.89      2.04 o
   1  -3   3      366.48      383.59      6.30 o
   2  -3   3        1.53        4.26      1.09 o
   3  -3   3        3.13        0.36      1.95 o
   4  -3   3       26.52       26.94      2.02 o
   5  -3   3       26.95       26.30      2.79 o
   6  -3   3        0.08        2.02      1.68 o
   7  -3   3        5.16        6.29      2.82 o
  -9  -2   3        1.86        2.76      1.91 o
  -8  -2   3        5.59        6.45      1.87 o
  -7  -2   3      199.68      185.24      8.99 o
  -6  -2   3       86.86       94.74      3.85 o
  -5  -2   3       91.53      100.90      3.59 o
  -4  -2   3       10.55       10.14      1.30 o
  -3  -2   3       68.23       96.74      2.09 o
  -2  -2   3      170.09      198.37      3.15 o
  -1  -2   3        4.30        7.05      1.55 o
   0  -2   3      222.57      213.59      7.48 o
   1  -2   3      109.96      114.63      2.09 o
   2  -2   3      732.76      793.40     10.36 o
   3  -2   3        6.87       13.44      1.33 o
   4  -2   3        0.32        1.87      1.77 o
   5  -2   3       25.59       20.61      1.85 o
   6  -2   3        9.71       13.99      2.32 o
   7  -2   3        3.64       -0.28      2.95 o
   8  -2   3       14.29       14.65      2.83 o
  -9  -1   3        0.39        2.57      1.89 o
  -8  -1   3        8.18        9.83      2.04 o
  -7  -1   3      195.01      193.88      6.10 o
  -6  -1   3       61.84       55.40      3.01 o
  -5  -1   3       91.48       76.78      3.09 o
  -4  -1   3       74.91       79.25      2.85 o
  -3  -1   3      904.33      968.00      9.78 o
  -2  -1   3      187.36      198.04      2.97 o
  -1  -1   3     1658.72     1677.64     16.99 o
   0  -1   3     4274.29     4248.47     34.88 o
   1  -1   3      289.63      246.82      3.81 o
   2  -1   3      175.38      147.03      2.54 o
   3  -1   3       46.38       45.03      1.83 o
   4  -1   3      101.94      116.46      2.86 o
   5  -1   3        3.08        2.91      1.01 o
   6  -1   3      149.55      145.28      6.21 o
   7  -1   3        7.27       11.88      2.65 o
   8  -1   3        1.23        1.99      1.98 o
  -8   0   3        0.07        0.93      1.61 o
  -7   0   3        0.23       -0.60      1.41 o
  -6   0   3       42.57       37.36      2.48 o
  -5   0   3       11.03        8.76      1.26 o
  -4   0   3      106.24      100.74      3.20 o
  -3   0   3        5.74        4.56      0.59 o
  -2   0   3      203.02      235.92      4.07 o
  -1   0   3     9765.47     9791.13     78.41 o
   0   0   3     3883.03     3736.03     42.45 o
   1   0   3       15.87       11.94      0.74 o
   2   0   3     1240.40     1211.97     11.54 o
   3   0   3      785.99      967.22     10.18 o
   4   0   3       90.75       84.42      2.44 o
   5   0   3       17.87       19.67      1.66 o
   6   0   3       31.13       29.62      2.87 o
   7   0   3       89.43       75.30      4.69 o
   8   0   3        6.59        6.01      3.22 o
  -8   1   3       38.57       44.78      3.96 o
  -7   1   3       28.29       25.97      2.41 o
  -6   1   3        1.37        1.03      1.25 o
  -5   1   3       17.24       15.31      1.53 o
  -4   1   3      595.73      541.05      6.72 o
  -3   1   3      234.75      213.08      3.40 o
  -2   1   3        0.20        0.59      0.69 o
  -1   1   3      570.88      509.34      5.31 o
   0   1   3     6010.65     6165.96     57.67 o
   1   1   3     5620.37     6029.46     48.80 o
   2   1   3     2465.02     2700.17     31.44 o
   3   1   3      650.25      788.82     21.96 o
   4   1   3      111.86      102.74      2.63 o
   5   1   3       69.13       61.81      2.24 o
   6   1   3       14.17       15.81      2.01 o
   7   1   3      135.95      136.70      6.16 o
   8   1   3       29.49       24.62      3.11 o
  -8   2   3        0.27        1.70      1.86 o
  -7   2   3       14.36       14.19      2.40 o
  -6   2   3        2.37        2.01      1.21 o
  -5   2   3      120.44      112.41      3.89 o
  -4   2   3      100.06      128.53      3.11 o
  -3   2   3      189.36      192.15      3.38 o
  -2   2   3      305.63      345.70      4.49 o
  -1   2   3     2056.17     2141.04     28.05 o
   0   2   3    15798.80    15840.18    173.42 o
   1   2   3     2434.98     2636.96     25.88 o
   2   2   3      881.21      916.51     10.57 o
   3   2   3       47.27       46.06      1.93 o
   4   2   3     1994.25     2199.10     20.50 o
   5   2   3      143.01      146.38      3.75 o
   6   2   3      810.19      745.96     46.93 o
   7   2   3        6.39        3.18      2.11 o
   8   2   3        6.54       11.46      3.18 o
   9   2   3        4.76        8.60      2.62 o
  -8   3   3        0.03        1.20      2.04 o
  -7   3   3        1.37        5.44      1.98 o
  -6   3   3       71.84       64.37      8.56 o
  -5   3   3       13.14       12.14      1.51 o
  -4   3   3      162.57      181.15      4.31 o
  -3   3   3      823.98      942.88     11.78 o
  -2   3   3        6.26        6.15      0.88 o
  -1   3   3      223.42      236.13      3.39 o
   0   3   3     3097.35     2864.78     31.38 o
   1   3   3      444.59      501.73      5.28 o
   2   3   3     1079.00     1160.52     11.01 o
   3   3   3       90.50      111.84      2.91 o
   4   3   3     1451.99     1778.94     17.12 o
   5   3   3     2050.07     2115.39     20.47 o
   6   3   3      159.12      168.32      5.05 o
   7   3   3      275.39      310.32      7.54 o
   8   3   3        1.31        1.99      1.43 o
   9   3   3        3.09        8.26      2.25 o
  -7   4   3       12.03       12.00      2.49 o
  -6   4   3       37.05       35.36      3.31 o
  -5   4   3        7.06        4.62      1.69 o
  -4   4   3      387.56      379.08      5.97 o
  -3   4   3       21.83       38.24      1.64 o
  -2   4   3      508.62      557.54      6.81 o
  -1   4   3      566.86      501.37     30.02 o
   0   4   3      178.65      191.94      2.92 o
   1   4   3        0.62       -0.47      1.48 o
   2   4   3       78.07       86.99      2.00 o
   3   4   3      590.28      654.00      8.63 o
   4   4   3       52.99       64.99      2.05 o
   5   4   3      173.47      175.56      4.12 o
   6   4   3       91.30       94.74      3.82 o
   7   4   3        0.00       -1.87      1.25 o
   8   4   3        1.13        1.61      1.41 o
   9   4   3       13.57       19.91      2.97 o
  -7   5   3        9.84        7.25      2.34 o
  -6   5   3       21.71       25.00      3.03 o
  -5   5   3       11.28       12.85      2.15 o
  -4   5   3       76.08       68.70      2.45 o
  -3   5   3        2.66        2.23      0.91 o
  -2   5   3       86.09       91.80      2.46 o
  -1   5   3     1514.22     1591.57     17.40 o
   0   5   3       38.77       35.73      1.36 o
   1   5   3        7.85        7.23      1.05 o
   2   5   3      186.79      181.36      3.92 o
   3   5   3      708.13      812.67      8.85 o
   4   5   3      789.03      866.10      9.76 o
   5   5   3        5.70        6.16      0.92 o
   6   5   3       37.28       43.13      2.65 o
   7   5   3        4.28        2.23      1.37 o
   8   5   3        1.82        6.40      1.82 o
   9   5   3        7.07        7.55      2.73 o
  -7   6   3       11.39       16.00      2.90 o
  -6   6   3        2.56       -0.06      5.47 o
  -5   6   3       64.34       64.97      4.21 o
  -4   6   3       61.57       57.96      3.53 o
  -3   6   3        1.13        1.60      0.90 o
  -2   6   3      102.64      104.79      2.81 o
  -1   6   3        0.01        0.92      0.69 o
   0   6   3      180.87      195.24      3.39 o
   1   6   3      128.44      143.79      3.61 o
   2   6   3       18.49       15.54      1.36 o
   3   6   3      205.98      196.88      3.25 o
   4   6   3      206.15      191.89      4.29 o
   5   6   3        4.20        3.74      0.85 o
   6   6   3       44.39       40.71      2.43 o
   7   6   3      110.60      108.53      5.60 o
   8   6   3        0.02       -0.50      1.62 o
   9   6   3        1.26        3.09      2.86 o
  -6   7   3        2.13        5.33      1.97 o
  -5   7   3        0.56        1.57      1.77 o
  -4   7   3       54.31       49.65      4.35 o
  -3   7   3       48.42       43.02      2.63 o
  -2   7   3      145.26      145.40      4.08 o
  -1   7   3       21.45       21.58      1.48 o
   0   7   3      174.41      198.96      4.16 o
   1   7   3        0.94        1.62      1.03 o
   2   7   3       91.81       80.79      2.95 o
   3   7   3      664.68      698.69     13.33 o
   4   7   3       31.11       33.92      2.76 o
   5   7   3       29.17       31.11      2.11 o
   6   7   3        0.00        1.84      1.53 o
   7   7   3        0.28        0.87      1.57 o
   8   7   3        2.99        2.86      1.97 o
   9   7   3       26.19       30.82      3.74 o
  -6   8   3       14.65       12.03      2.71 o
  -5   8   3        0.35        1.52      1.77 o
  -4   8   3       37.48       39.20      2.81 o
  -3   8   3      247.22      216.24      5.93 o
  -2   8   3       59.57       46.52      7.31 o
  -1   8   3        0.78        0.24      0.93 o
   0   8   3      352.93      386.31      6.94 o
   1   8   3        0.33        0.78      1.08 o
   2   8   3       81.76       76.50      3.08 o
   3   8   3      148.55      144.59      4.32 o
   4   8   3      182.69      176.30      4.99 o
   5   8   3       72.07       77.65      3.47 o
   6   8   3      131.17      120.83     10.72 o
   7   8   3       51.98       48.94      5.08 o
   8   8   3        5.27        4.30      2.01 o
   9   8   3        0.07       -2.37      1.91 o
  -5   9   3        6.18       16.93      2.69 o
  -4   9   3       12.14       13.57      2.18 o
  -3   9   3        7.45        8.89      1.77 o
  -2   9   3       23.27       25.10      3.02 o
  -1   9   3       15.09        8.78      2.28 o
   0   9   3       94.38       74.56      3.13 o
   1   9   3      166.08      148.39      4.56 o
   2   9   3      150.21      141.54      4.49 o
   3   9   3      105.55       86.14      3.58 o
   4   9   3      248.97      228.56      5.95 o
   5   9   3        3.77        2.71      1.43 o
   6   9   3        7.37       11.29      2.30 o
   7   9   3        1.95        0.25      1.67 o
   8   9   3        2.78        1.83      3.93 o
  -4  10   3        3.78        5.34      2.28 o
  -3  10   3       18.43       16.98      4.24 o
  -2  10   3        0.93        2.78      2.38 o
  -1  10   3       25.96       21.60      2.99 o
   0  10   3        0.03        2.43      2.06 o
   1  10   3      164.25      156.53      4.99 o
   2  10   3      541.01      526.34      9.85 o
   3  10   3      130.16      145.54      4.91 o
   4  10   3       17.11       23.38      2.31 o
   5  10   3        2.46        2.73      1.39 o
   6  10   3        1.53        8.07      2.25 o
   7  10   3       44.59       49.90      4.32 o
   8  10   3        0.05        0.97      2.10 o
  -3  11   3        6.53        6.93      2.51 o
  -2  11   3        2.59        4.83      2.39 o
  -1  11   3       12.89       18.40      2.96 o
   0  11   3        2.40        1.24      2.51 o
   1  11   3      110.44       95.29      5.29 o
   2  11   3       40.54       42.38      4.24 o
   3  11   3       32.32       30.90      2.73 o
   4  11   3       13.16       16.63      2.17 o
   5  11   3        0.29        2.21      1.53 o
   6  11   3        4.51        3.64      3.47 o
   7  11   3        0.13       -0.82      3.94 o
   8  11   3        0.13       -4.24      3.21 o
  -2  12   3        0.20        0.88      2.18 o
  -1  12   3        0.51       -0.36      2.11 o
   0  12   3        7.62        6.51      2.53 o
   1  12   3        0.76        1.44      2.01 o
   2  12   3        3.67        4.25      2.22 o
   3  12   3       28.50       34.87      2.96 o
   4  12   3        2.73        4.24      1.70 o
   5  12   3        0.03        0.85      1.50 o
   6  12   3        6.17       11.30      2.56 o
   7  12   3        0.20        2.42      2.11 o
  -1  13   3        0.87        4.38      2.43 o
   0  13   3        0.60        0.87      2.31 o
   1  13   3       19.94       22.58      5.05 o
   2  13   3        0.99        0.18      2.12 o
   3  13   3        1.03        2.10      1.82 o
   4  13   3        0.11        0.49      1.79 o
   5  13   3        3.87        5.65      2.26 o
   6  13   3        0.22       -3.00      3.01 o
   1  14   3        1.03        2.00      2.44 o
   2  14   3        2.08        1.88      2.32 o
   3  14   3        0.84        4.85      3.04 o
   4  14   3        0.48       -0.23      1.87 o
  -3 -12   4        0.05       -2.27      2.31 o
  -2 -12   4        0.23       -1.75      2.36 o
  -5 -11   4        2.56        5.25      2.73 o
  -4 -11   4        1.07        6.46      2.27 o
  -3 -11   4        1.14        6.53      2.59 o
  -2 -11   4        0.37        2.33      2.27 o
  -1 -11   4        1.85        4.77      2.55 o
   0 -11   4        1.27        3.10      2.34 o
   1 -11   4       16.58       21.17      3.34 o
  -6 -10   4        0.06        0.96      2.36 o
  -5 -10   4        0.05        0.88      2.23 o
  -4 -10   4       16.68       15.41      2.20 o
  -3 -10   4       37.54       27.73      3.22 o
  -2 -10   4       13.18       12.38      2.66 o
  -1 -10   4        5.18        5.89      2.30 o
   0 -10   4       20.36       13.29      2.83 o
   1 -10   4        0.67        5.90      2.60 o
   2 -10   4        5.54        4.53      2.89 o
  -7  -9   4        1.73        0.85      2.09 o
  -6  -9   4        0.86        4.47      2.44 o
  -5  -9   4       25.58       27.68      3.41 o
  -4  -9   4       20.39       18.95      2.24 o
  -3  -9   4        6.28        0.75      1.63 o
  -2  -9   4       76.24       67.55      4.57 o
  -1  -9   4       13.80       12.58      2.71 o
   0  -9   4        9.70        7.85      2.46 o
   1  -9   4        4.40        4.26      1.69 o
   2  -9   4       10.20        9.38      1.78 o
   3  -9   4        0.01        2.78      1.73 o
  -8  -8   4        2.73        4.15      2.54 o
  -7  -8   4        1.23        1.21      4.57 o
  -6  -8   4       40.47       48.29      4.12 o
  -5  -8   4        0.17        0.21      1.88 o
  -4  -8   4      106.13       96.58      5.14 o
  -3  -8   4        0.07        0.76      1.56 o
  -2  -8   4       15.39       18.63      1.82 o
  -1  -8   4       25.92       27.42      2.17 o
   0  -8   4        1.07        1.32      1.22 o
   1  -8   4        1.09        3.82      1.92 o
   2  -8   4       22.14       22.37      2.38 o
   3  -8   4        4.86        3.80      1.76 o
   4  -8   4        0.01        1.99      1.54 o
  -8  -7   4       84.71       76.47      6.31 o
  -7  -7   4        7.39        8.23      2.44 o
  -6  -7   4      100.15       89.52      5.23 o
  -5  -7   4      494.09      495.03      9.35 o
  -4  -7   4       36.31       33.08      1.94 o
  -3  -7   4        4.05        4.88      1.14 o
  -2  -7   4      135.78      131.96      5.87 o
  -1  -7   4       31.93       28.85      2.13 o
   0  -7   4        2.15        2.90      1.23 o
   1  -7   4       91.77       97.92      3.97 o
   2  -7   4       49.32       48.16      3.04 o
   3  -7   4       32.34       32.71      2.74 o
   4  -7   4        0.10        1.67      1.70 o
   5  -7   4        0.05        0.27      1.79 o
  -8  -6   4       41.06       44.79      4.27 o
  -7  -6   4       52.67       54.92      3.32 o
  -6  -6   4       15.06       16.46      1.93 o
  -5  -6   4       63.35       64.69      7.14 o
  -4  -6   4       40.49       40.92      1.98 o
  -3  -6   4        9.05        6.81      1.22 o
  -2  -6   4       54.32       69.37      2.43 o
  -1  -6   4       58.82       67.61      2.42 o
   0  -6   4       25.36       24.59      1.93 o
   1  -6   4        1.91        0.91      1.17 o
   2  -6   4      178.67      184.16      5.42 o
   3  -6   4       23.11       22.19      2.27 o
   4  -6   4       38.24       41.83      2.99 o
   5  -6   4       10.44       15.05      2.31 o
  -8  -5   4        4.38        3.00      1.98 o
  -7  -5   4        0.03        0.24      1.37 o
  -6  -5   4       18.42       19.08      2.02 o
  -5  -5   4      151.66      152.74      4.64 o
  -4  -5   4       13.37       15.71      1.31 o
  -3  -5   4       29.57       22.01      2.77 o
  -2  -5   4       22.41       22.59      1.42 o
  -1  -5   4       28.87       29.95      1.65 o
   0  -5   4      178.86      183.00      3.66 o
   1  -5   4      193.04      188.51      4.85 o
   2  -5   4        6.20        6.38      1.43 o
   3  -5   4      122.16      107.49      4.11 o
   4  -5   4       20.98       19.87      2.20 o
   5  -5   4        0.28        2.01      1.61 o
   6  -5   4       12.40       19.57      2.83 o
  -9  -4   4        0.55       -1.07      2.50 o
  -8  -4   4       29.23       34.89      2.83 o
  -7  -4   4        2.40        4.35      1.58 o
  -6  -4   4        0.07       -0.16      1.16 o
  -5  -4   4        2.92        3.16      1.13 o
  -4  -4   4       68.76       67.15      2.18 o
  -3  -4   4      382.86      366.21      5.52 o
  -2  -4   4       75.54       77.94      2.27 o
  -1  -4   4      613.22      660.39      8.74 o
   0  -4   4      729.71      694.62      8.14 o
   1  -4   4       62.79       52.13      2.73 o
   2  -4   4      295.63      307.02      6.39 o
   3  -4   4        4.52        5.12      1.31 o
   4  -4   4        0.16        1.69      2.22 o
   5  -4   4        6.89        9.02      1.55 o
   6  -4   4      104.80      107.77      5.95 o
   7  -4   4       32.70       35.85      3.95 o
  -9  -3   4        2.50        4.93      2.90 o
  -8  -3   4        4.77        3.05      1.77 o
  -7  -3   4      141.78      131.94      5.04 o
  -6  -3   4       30.07       28.19      2.89 o
  -5  -3   4       76.90       71.13      3.08 o
  -4  -3   4      160.58      161.58      3.25 o
  -3  -3   4      487.92      514.62      6.58 o
  -2  -3   4        3.77        0.06      1.20 o
  -1  -3   4      238.11      308.87      5.29 o
   0  -3   4       70.41       75.50      2.04 o
   1  -3   4       14.34       14.68      0.93 o
   2  -3   4       94.40      101.31      3.35 o
   3  -3   4      264.71      262.81      5.89 o
   4  -3   4        7.22        9.77      1.50 o
   5  -3   4       15.54       18.00      2.02 o
   6  -3   4        2.20        3.37      1.87 o
   7  -3   4        1.80        1.27      1.92 o
  -9  -2   4        1.35       -1.22      1.87 o
  -8  -2   4       32.16       29.30      2.88 o
  -7  -2   4       17.91       15.58      2.29 o
  -6  -2   4      269.15      265.35      6.66 o
  -5  -2   4      146.44      153.85      4.52 o
  -4  -2   4      184.35      188.44      3.28 o
  -3  -2   4       13.97       20.86      1.56 o
  -2  -2   4       27.08       28.83      1.48 o
  -1  -2   4     2927.85     2950.26     25.36 o
   0  -2   4       48.41       33.66      2.12 o
   1  -2   4       38.29       32.00      1.26 o
   2  -2   4      346.37      348.40      6.16 o
   3  -2   4      207.78      231.68      5.26 o
   4  -2   4       44.16       43.56      2.47 o
   5  -2   4       20.27       19.00      1.91 o
   6  -2   4       17.74       19.33      2.68 o
   7  -2   4        1.60        2.90      3.21 o
  -9  -1   4        3.82        2.38      2.23 o
  -8  -1   4       93.07       91.94      4.59 o
  -7  -1   4       75.25       65.75      3.58 o
  -6  -1   4        0.61        1.84      1.24 o
  -5  -1   4      150.36      160.88      4.59 o
  -4  -1   4      300.06      283.53      5.80 o
  -3  -1   4       21.78       32.14      1.23 o
  -2  -1   4      595.28      667.54      7.26 o
  -1  -1   4      901.84     1006.18      9.70 o
   0  -1   4        2.80        2.51      0.72 o
   1  -1   4      274.27      232.54      3.99 o
   2  -1   4      196.38      194.90      3.39 o
   3  -1   4        0.01        2.26      1.06 o
   4  -1   4       32.89       23.10      1.81 o
   5  -1   4        0.34        2.24      1.10 o
   6  -1   4        5.03        7.26      1.95 o
   7  -1   4        0.00       -1.40      1.64 o
   8  -1   4        2.07       -0.49      3.15 o
  -8   0   4       98.43       93.40      4.67 o
  -7   0   4       90.30       92.10      4.21 o
  -6   0   4        0.66        1.89      1.89 o
  -5   0   4        5.56        7.59      1.23 o
  -4   0   4      234.74      235.38      5.18 o
  -3   0   4      185.99      208.80      3.41 o
  -2   0   4      133.42      124.46      3.64 o
  -1   0   4      529.42      468.23      5.18 o
   0   0   4       48.21       31.04      1.75 o
   1   0   4      237.03      220.88      3.16 o
   2   0   4       61.97       65.24      1.74 o
   3   0   4      422.12      504.44      6.45 o
   4   0   4      399.70      421.28      6.17 o
   5   0   4       17.97       22.62      1.82 o
   6   0   4        0.35        0.01      1.42 o
   7   0   4        1.32        1.07      1.65 o
   8   0   4        0.17        2.20      1.98 o
  -8   1   4      101.47       95.48     10.39 o
  -7   1   4       31.59       27.81      2.45 o
  -6   1   4        0.45        0.12      1.12 o
  -5   1   4       50.08       50.58      2.59 o
  -4   1   4       30.32       29.29      1.31 o
  -3   1   4        5.78       11.95      0.90 o
  -2   1   4      280.44      303.93      7.63 o
  -1   1   4       17.27       19.04      0.86 o
   0   1   4     4490.93     4138.49     39.70 o
   1   1   4       62.48       72.38      1.60 o
   2   1   4      260.45      296.83      6.10 o
   3   1   4      204.35      231.67      3.90 o
   4   1   4        9.70       10.82      1.14 o
   5   1   4       10.76       15.32      1.33 o
   6   1   4       23.26       23.24      2.81 o
   7   1   4       16.52       16.45      2.42 o
   8   1   4        5.66        4.45      1.98 o
  -8   2   4       14.12       16.80      2.66 o
  -7   2   4       92.07       88.41      4.14 o
  -6   2   4       33.15       26.86      2.30 o
  -5   2   4      161.37      155.08      5.32 o
  -4   2   4      134.96      126.84      2.92 o
  -3   2   4      228.23      226.53      3.80 o
  -2   2   4       51.91       51.65      1.61 o
  -1   2   4     1837.34     1874.19     17.53 o
   0   2   4     3079.42     2809.22     23.66 o
   1   2   4      203.50      217.82      5.74 o
   2   2   4      363.47      314.39      4.98 o
   3   2   4      911.87      993.77     10.45 o
   4   2   4        1.66        0.28      0.73 o
   5   2   4       38.28       47.02      2.31 o
   6   2   4        0.00        1.77      1.39 o
   7   2   4       14.06        9.16      2.18 o
   8   2   4        9.13       11.47      3.72 o
  -8   3   4        2.96        5.69      2.23 o
  -7   3   4       39.05       28.63      3.65 o
  -6   3   4       18.82       22.92      2.62 o
  -5   3   4        0.00       -0.03      0.96 o
  -4   3   4      148.33      133.74      3.17 o
  -3   3   4      269.45      277.10      4.49 o
  -2   3   4      505.03      502.00      6.20 o
  -1   3   4      461.76      466.51      5.48 o
   0   3   4     1237.37     1086.41     15.56 o
   1   3   4      299.41      279.47      3.60 o
   2   3   4     1085.93     1037.22     10.23 o
   3   3   4      440.10      447.32      6.88 o
   4   3   4      966.55     1046.25     10.16 o
   5   3   4        2.32        1.09      0.90 o
   6   3   4      426.87      418.64      8.91 o
   7   3   4       41.08       35.01      2.66 o
   8   3   4       16.22       15.29      2.46 o
   9   3   4        2.05        4.64      2.13 o
  -7   4   4        1.53        4.94      1.93 o
  -6   4   4       41.22       37.74      3.40 o
  -5   4   4       29.51       26.97      2.08 o
  -4   4   4       35.11       37.67      2.14 o
  -3   4   4      139.53      120.43      3.37 o
  -2   4   4       26.72       40.88      1.63 o
  -1   4   4     1095.81     1223.81     18.65 o
   0   4   4     1527.26     1522.51     13.92 o
   1   4   4       51.74       63.36      1.53 o
   2   4   4       74.21       62.35      1.66 o
   3   4   4      308.19      415.07      5.57 o
   4   4   4      644.94      691.33      8.41 o
   5   4   4      101.81      103.17      2.94 o
   6   4   4       96.89      100.25      3.94 o
   7   4   4       19.30       19.96      2.19 o
   8   4   4       31.18       20.87      2.37 o
   9   4   4        0.20        3.12      2.01 o
  -7   5   4        0.02        1.22      2.09 o
  -6   5   4        0.05        0.95      1.74 o
  -5   5   4       50.12       40.49      6.61 o
  -4   5   4        1.24        0.93      0.97 o
  -3   5   4        0.06        3.39      0.86 o
  -2   5   4        7.72        7.57      1.24 o
  -1   5   4      206.10      247.45      4.02 o
   0   5   4     1013.61      974.63      9.86 o
   1   5   4       66.13       43.41      1.24 o
   2   5   4      144.72      148.17      2.59 o
   3   5   4      695.38      745.09      8.36 o
   4   5   4      101.30       93.38      2.94 o
   5   5   4       77.25       82.97      2.38 o
   6   5   4      482.26      498.52      9.22 o
   7   5   4      161.80      165.36      5.36 o
   8   5   4        6.56        3.03      1.64 o
   9   5   4       60.96       60.79      5.13 o
  -7   6   4       27.09       27.23      3.42 o
  -6   6   4        5.58        9.36      2.27 o
  -5   6   4        4.23        2.35      2.36 o
  -4   6   4      116.95      117.37      4.07 o
  -3   6   4       96.16       94.94      2.85 o
  -2   6   4       15.38       10.97      1.15 o
  -1   6   4        0.98        1.95      0.76 o
   0   6   4     1097.29     1140.71     11.55 o
   1   6   4      139.60      139.46      3.59 o
   2   6   4        2.73       -0.34      0.85 o
   3   6   4       10.13        6.28      0.71 o
   4   6   4      160.10      152.10      3.74 o
   5   6   4       19.19       14.47      1.19 o
   6   6   4        0.96        0.80      1.07 o
   7   6   4        0.80        0.44      2.70 o
   8   6   4        1.80        6.63      3.29 o
   9   6   4        1.23        3.81      6.20 o
  -6   7   4        0.06        2.13      2.57 o
  -5   7   4        0.46        1.45      1.66 o
  -4   7   4       93.15      102.49      4.07 o
  -3   7   4       68.51       75.98      3.26 o
  -2   7   4      145.51      148.20      4.20 o
  -1   7   4       45.20       65.92      3.51 o
   0   7   4       90.23       91.86      2.90 o
   1   7   4       12.99       20.28      1.67 o
   2   7   4       10.53       10.20      1.31 o
   3   7   4       22.48       26.21      1.87 o
   4   7   4       13.32       18.23      1.64 o
   5   7   4        3.12        1.39      1.00 o
   6   7   4       51.49       63.40      4.13 o
   7   7   4        0.34       -0.41      1.53 o
   8   7   4       19.32       23.19      2.99 o
   9   7   4        8.05       10.76      2.74 o
  -6   8   4        7.80       10.21      3.21 o
  -5   8   4        6.85        5.27      1.91 o
  -4   8   4       65.11       69.12      3.53 o
  -3   8   4       65.10       70.40      4.38 o
  -2   8   4        1.00        0.94      1.12 o
  -1   8   4        4.34        7.39      1.07 o
   0   8   4       26.80       22.03      1.86 o
   1   8   4       40.47       42.78      2.40 o
   2   8   4      154.34      157.36      4.43 o
   3   8   4       11.11        9.14      1.87 o
   4   8   4        2.27        3.45      1.24 o
   5   8   4        5.36        3.64      1.09 o
   6   8   4        5.15        6.66      2.92 o
   7   8   4       52.08       43.96      3.89 o
   8   8   4        6.79        5.75      2.22 o
   9   8   4        1.10       -1.11      2.03 o
  -5   9   4       32.57       49.70      3.97 o
  -4   9   4        4.78        6.13      1.69 o
  -3   9   4       16.84       17.08      2.02 o
  -2   9   4        1.31        2.63      1.93 o
  -1   9   4       13.27       10.90      1.70 o
   0   9   4        1.32        0.41      0.82 o
   1   9   4       19.15       17.32      1.94 o
   2   9   4       91.25       81.72      3.42 o
   3   9   4        9.67        8.14      1.53 o
   4   9   4        2.18        1.38      1.29 o
   5   9   4        0.95        4.25      1.52 o
   6   9   4        0.00        0.83      1.80 o
   7   9   4       43.70       39.41      3.73 o
   8   9   4       25.47       25.28      3.32 o
  -4  10   4        0.18       -0.73      1.87 o
  -3  10   4        0.66        3.91      3.77 o
  -2  10   4        5.03        0.92      2.00 o
  -1  10   4       24.28       21.86      2.99 o
   0  10   4       38.22       37.00      2.54 o
   1  10   4       30.30       29.63      2.50 o
   2  10   4        0.66        3.09      1.74 o
   3  10   4       12.61       16.61      2.10 o
   4  10   4       90.62       95.62      4.08 o
   5  10   4       47.35       52.58      3.12 o
   6  10   4       16.90       16.53      2.75 o
   7  10   4        1.06        3.79      2.82 o
   8  10   4       10.41        8.96      2.48 o
  -4  11   4        1.21        2.77      2.12 o
  -3  11   4        0.72        2.88      2.18 o
  -2  11   4        0.38       -1.46      2.00 o
  -1  11   4       18.86       19.77      3.03 o
   0  11   4       36.04       34.88      3.52 o
   1  11   4       56.63       52.75      3.08 o
   2  11   4       74.44       65.23      3.95 o
   3  11   4      178.52      172.56      5.70 o
   4  11   4       33.12       32.79      2.80 o
   5  11   4        3.79        8.05      1.94 o
   6  11   4        9.33        8.82      2.34 o
   7  11   4        2.70        3.50      2.30 o
   8  11   4        1.49        2.72      2.23 o
  -3  12   4        6.60       11.02      5.41 o
  -2  12   4        0.52        1.56      2.28 o
  -1  12   4        6.86        7.33      2.53 o
   0  12   4        0.19        2.87      2.20 o
   1  12   4        0.19        4.14      2.27 o
   2  12   4       11.14        8.39      2.11 o
   3  12   4       10.11       11.84      2.23 o
   4  12   4        0.10       -1.68      1.57 o
   5  12   4        8.07        9.14      2.00 o
   6  12   4        1.91       -1.29      1.94 o
   7  12   4        0.06       -0.56      1.83 o
  -1  13   4        0.01        0.75      2.17 o
   0  13   4        3.18        0.75      3.49 o
   1  13   4        0.12       -1.42      2.08 o
   2  13   4        2.92        4.25      2.27 o
   3  13   4        0.67        1.75      1.89 o
   4  13   4        0.70       -0.19      1.65 o
   5  13   4        4.60        3.19      1.84 o
   6  13   4       13.56       16.46      3.31 o
   0  14   4        0.04        0.15      2.74 o
   1  14   4        0.27        2.28      2.40 o
   2  14   4        0.20        3.68      2.36 o
   3  14   4        0.40       -2.60      2.48 o
   4  14   4        1.06        1.72      1.99 o
   5  14   4        2.99        4.03      2.18 o
  -4 -11   5        3.90        2.28      3.48 o
  -3 -11   5        0.02        1.05      4.81 o
  -2 -11   5        1.10        0.49      3.00 o
  -1 -11   5       17.73       33.48      4.81 o
  -6 -10   5        3.19        6.28      2.61 o
  -5 -10   5        0.05       -0.87      2.19 o
  -4 -10   5       15.04       17.31      4.48 o
  -3 -10   5       11.75       14.41      2.86 o
  -2 -10   5       22.76       24.75      3.26 o
  -1 -10   5        0.25        0.30      2.40 o
   0 -10   5        0.81        0.79      3.16 o
   1 -10   5        0.01        3.09      2.54 o
  -7  -9   5        5.52        3.47      2.46 o
  -6  -9   5        1.26        2.30      2.06 o
  -5  -9   5       19.08       19.83      3.06 o
  -4  -9   5        6.77        7.80      1.82 o
  -3  -9   5        2.43        1.48      1.90 o
  -2  -9   5       16.32       18.26      3.02 o
  -1  -9   5        2.70        1.84      2.01 o
   0  -9   5       10.95        9.04      2.62 o
   1  -9   5        2.95        6.71      1.79 o
   2  -9   5        8.17       10.73      2.02 o
   3  -9   5        1.36        4.45      1.75 o
  -7  -8   5       16.93       22.16      3.40 o
  -6  -8   5        0.85        2.89      3.46 o
  -5  -8   5       11.38        6.84      2.32 o
  -4  -8   5        9.40        9.84      2.40 o
  -3  -8   5       25.49       28.28      2.49 o
  -2  -8   5       23.53       27.65      2.34 o
  -1  -8   5       11.26       13.64      1.91 o
   0  -8   5       19.22       20.11      2.11 o
   1  -8   5       40.77       37.40      4.38 o
   2  -8   5        0.06        0.90      1.87 o
   3  -8   5        2.95        5.61      3.20 o
   4  -8   5        0.06        1.94      2.32 o
  -8  -7   5       26.32       27.60      3.74 o
  -7  -7   5      101.84      100.89      9.42 o
  -6  -7   5       80.16       91.08      5.40 o
  -5  -7   5        3.27        9.66      2.78 o
  -4  -7   5       67.50       66.07      2.77 o
  -3  -7   5       33.95       42.07      2.76 o
  -2  -7   5        1.02        0.67      1.05 o
  -1  -7   5        2.22        2.57      1.19 o
   0  -7   5       28.36       27.75      2.20 o
   1  -7   5       36.51       36.30      2.64 o
   2  -7   5       41.80       40.95      2.90 o
   3  -7   5        6.43        6.24      1.65 o
   4  -7   5        0.07        2.69      4.47 o
  -8  -6   5       12.18       17.62      6.08 o
  -7  -6   5      158.59      153.39      5.58 o
  -6  -6   5       64.52       73.40      3.63 o
  -5  -6   5      112.93      115.65      4.33 o
  -4  -6   5       28.36       32.74      1.91 o
  -3  -6   5       31.26       29.86      1.83 o
  -2  -6   5       28.89       26.88      1.75 o
  -1  -6   5        7.13        7.50      1.18 o
   0  -6   5       10.61        8.89      1.45 o
   1  -6   5        0.07        1.25      1.64 o
   2  -6   5        9.45       11.02      1.83 o
   3  -6   5        0.96        2.15      1.72 o
   4  -6   5        0.37        1.30      1.42 o
   5  -6   5        3.61        5.81      1.61 o
  -8  -5   5       24.40       24.61      2.54 o
  -7  -5   5       23.75       17.04      2.10 o
  -6  -5   5       23.92       23.00      2.19 o
  -5  -5   5      179.00      175.12      5.16 o
  -4  -5   5      272.35      253.00      4.94 o
  -3  -5   5      115.31      121.26      3.75 o
  -2  -5   5       19.79       20.41      1.40 o
  -1  -5   5      233.59      240.21      4.57 o
   0  -5   5       14.71       12.69      1.94 o
   1  -5   5       19.72       22.49      1.93 o
   2  -5   5       67.46       63.46      3.38 o
   3  -5   5        5.50        4.52      1.47 o
   4  -5   5        7.55       11.30      1.84 o
   5  -5   5        5.32        3.94      1.57 o
   6  -5   5        0.14        0.02      2.12 o
  -8  -4   5        6.27        7.32      1.84 o
  -7  -4   5       89.86       82.54      4.06 o
  -6  -4   5        2.91        3.57      1.30 o
  -5  -4   5      292.98      280.80      6.55 o
  -4  -4   5      313.23      301.61      6.32 o
  -3  -4   5       13.14       11.65      1.18 o
  -2  -4   5        0.15        1.10      0.73 o
  -1  -4   5       65.53       59.63      2.90 o
   0  -4   5      386.35      381.58      5.60 o
   1  -4   5       50.71       54.51      2.59 o
   2  -4   5        1.43        5.19      1.34 o
   3  -4   5        4.72        5.64      2.20 o
   4  -4   5       58.68       59.18      3.24 o
   5  -4   5       17.11       14.09      1.98 o
   6  -4   5        0.22        0.75      2.05 o
  -8  -3   5        1.13        3.26      1.38 o
  -7  -3   5        0.17        0.58      1.35 o
  -6  -3   5       14.89       19.17      1.96 o
  -5  -3   5      114.64      121.14      4.09 o
  -4  -3   5      102.06       98.60      2.63 o
  -3  -3   5        0.71        0.82      0.64 o
  -2  -3   5      148.91      110.99      3.17 o
  -1  -3   5      674.43      741.34      8.51 o
   0  -3   5        0.74        0.75      0.56 o
   1  -3   5       55.72       60.01      1.86 o
   2  -3   5       58.62       56.73      2.63 o
   3  -3   5       20.96       20.16      1.86 o
   4  -3   5        0.14       -1.29      1.14 o
   5  -3   5        3.12        3.07      1.41 o
   6  -3   5       10.85        7.73      2.22 o
   7  -3   5        0.11        0.25      2.01 o
  -8  -2   5        6.40        4.69      1.75 o
  -7  -2   5      169.99      163.88      5.57 o
  -6  -2   5      185.56      188.60      5.59 o
  -5  -2   5      148.48      145.06      4.47 o
  -4  -2   5       17.90       22.70      1.68 o
  -3  -2   5      155.81      186.78      4.10 o
  -2  -2   5        5.06        6.40      1.01 o
  -1  -2   5       33.98       30.94      1.38 o
   0  -2   5       41.37       37.86      1.47 o
   1  -2   5       13.80       17.51      1.29 o
   2  -2   5      477.60      468.58      6.17 o
   3  -2   5        0.19       -0.78      0.90 o
   4  -2   5        8.73        9.16      1.45 o
   5  -2   5       94.10       80.74      3.68 o
   6  -2   5       80.75       67.99     10.72 o
   7  -2   5        7.87        2.47      1.82 o
  -8  -1   5       11.44       14.06      2.33 o
  -7  -1   5        5.13        4.46      1.60 o
  -6  -1   5        3.89        3.67      1.36 o
  -5  -1   5        0.22        1.85      1.39 o
  -4  -1   5      523.96      521.39      8.59 o
  -3  -1   5      190.31      190.18      6.26 o
  -2  -1   5      407.59      462.98      5.77 o
  -1  -1   5      111.70      143.15      2.78 o
   0  -1   5        0.20        1.67      1.07 o
   1  -1   5      315.23      288.02      4.87 o
   2  -1   5      381.50      346.02      5.63 o
   3  -1   5      991.17     1026.38     11.12 o
   4  -1   5        4.59        6.59      1.87 o
   5  -1   5       55.75       40.33      2.58 o
   6  -1   5        0.16        0.40      1.62 o
   7  -1   5        1.08        5.00      1.93 o
   8  -1   5        0.99       -0.37      1.99 o
  -8   0   5       22.86       26.75      2.81 o
  -7   0   5        6.61        7.83      2.44 o
  -6   0   5        0.46       -1.68      1.12 o
  -5   0   5      111.03      106.71      4.60 o
  -4   0   5       59.04       62.31      2.77 o
  -3   0   5      186.49      224.30      3.78 o
  -2   0   5      285.75      322.51      4.47 o
  -1   0   5     2225.99     2263.83     20.68 o
   0   0   5        8.00        7.37      1.00 o
   1   0   5       26.93       22.64      1.10 o
   2   0   5       60.32       57.90      2.29 o
   3   0   5       33.28       34.98      1.53 o
   4   0   5        4.58        1.72      0.88 o
   5   0   5       27.60       36.48      2.32 o
   6   0   5       26.50       24.47      2.75 o
   7   0   5        0.08        2.81      1.66 o
   8   0   5        2.39        4.71      3.32 o
  -8   1   5       49.36       43.98      3.93 o
  -7   1   5       60.76       57.52      3.48 o
  -6   1   5       15.54       12.81      2.12 o
  -5   1   5        2.35        3.23      1.03 o
  -4   1   5      206.08      220.54      7.31 o
  -3   1   5      200.83      224.23      4.86 o
  -2   1   5      407.34      467.82      5.69 o
  -1   1   5      362.07      374.64      4.53 o
   0   1   5        7.56       11.24      1.15 o
   1   1   5      116.45      112.92      2.19 o
   2   1   5       31.43       27.36      1.25 o
   3   1   5      365.86      444.12      6.07 o
   4   1   5      177.88      141.81      3.36 o
   5   1   5       22.64       24.90      1.61 o
   6   1   5       28.47       29.62      3.05 o
   7   1   5        2.49        0.28      1.57 o
   8   1   5        4.71       10.61      2.39 o
  -8   2   5       19.25       20.47      2.98 o
  -7   2   5       96.13       96.06      4.34 o
  -6   2   5        1.02       -0.11      1.27 o
  -5   2   5       28.50       30.96      2.16 o
  -4   2   5       60.18       52.70      1.99 o
  -3   2   5      246.01      237.99      4.04 o
  -2   2   5       42.62       41.77      1.50 o
  -1   2   5      439.65      500.32      5.71 o
   0   2   5      131.56      126.79      2.92 o
   1   2   5        7.40        7.15      0.94 o
   2   2   5       10.86        7.28      0.72 o
   3   2   5        5.29       16.39      1.23 o
   4   2   5      350.00      366.26      6.72 o
   5   2   5        1.15       -1.01      0.84 o
   6   2   5        1.93        0.92      1.17 o
   7   2   5       95.03       99.25      5.87 o
   8   2   5        0.51        1.04      1.78 o
  -8   3   5       14.60       11.00      6.47 o
  -7   3   5       53.16       53.36      4.19 o
  -6   3   5        4.80        5.28      1.45 o
  -5   3   5       34.94       35.14      2.33 o
  -4   3   5       61.27       67.38      2.27 o
  -3   3   5      125.46      110.65      2.74 o
  -2   3   5       11.64        7.17      1.52 o
  -1   3   5      736.99      682.92      7.39 o
   0   3   5      602.67      527.03     13.38 o
   1   3   5       89.81       90.37      2.24 o
   2   3   5      143.70      133.50      2.65 o
   3   3   5       20.08       31.37      2.02 o
   4   3   5      302.33      271.44      4.80 o
   5   3   5       87.73       88.55      2.83 o
   6   3   5      259.31      240.22      6.11 o
   7   3   5      126.95      117.25      5.67 o
   8   3   5        0.19        1.38      3.54 o
  -7   4   5       13.70       15.62      2.72 o
  -6   4   5        0.03        2.15      1.71 o
  -5   4   5        0.58        0.52      1.11 o
  -4   4   5       21.93       18.88      1.37 o
  -3   4   5      867.72      843.42      9.85 o
  -2   4   5       30.44       26.70      1.37 o
  -1   4   5        2.19       -0.14      0.66 o
   0   4   5        2.95        4.79      0.80 o
   1   4   5      336.45      322.42      4.25 o
   2   4   5       94.61       87.48      2.09 o
   3   4   5      277.25      336.03      5.00 o
   4   4   5      183.24      193.67      4.63 o
   5   4   5       44.15       39.58      1.93 o
   6   4   5     1955.26     1915.53     23.27 o
   7   4   5       76.43       68.89      3.55 o
   8   4   5        1.88        3.53      1.81 o
   9   4   5       18.08       20.24      3.03 o
  -7   5   5        3.21        0.69      4.64 o
  -6   5   5       42.66       45.57      3.84 o
  -5   5   5       68.57       75.78      4.39 o
  -4   5   5       38.87       42.37      2.34 o
  -3   5   5        0.73        1.63      1.03 o
  -2   5   5       19.73       24.76      1.60 o
  -1   5   5      606.48      594.70      8.41 o
   0   5   5      420.81      334.86      5.28 o
   1   5   5       53.92       63.60      1.70 o
   2   5   5       37.36       25.54      1.15 o
   3   5   5      149.57      151.08      3.10 o
   4   5   5       19.23       21.01      1.34 o
   5   5   5       96.85      108.00      3.06 o
   6   5   5      112.96      114.76      4.20 o
   7   5   5       60.81       53.00      3.80 o
   8   5   5       24.31       23.23      2.79 o
   9   5   5        0.11        4.60      3.67 o
  -7   6   5        6.04        7.03      7.06 o
  -6   6   5        8.75        4.92      2.08 o
  -5   6   5       63.03       60.79      4.10 o
  -4   6   5      146.20      133.78      3.69 o
  -3   6   5        4.52        4.29      0.88 o
  -2   6   5        0.24        0.62      0.85 o
  -1   6   5       67.67       66.58      2.13 o
   0   6   5       72.12       72.16      2.62 o
   1   6   5      376.87      365.11      4.82 o
   2   6   5      293.95      286.94      4.07 o
   3   6   5      478.43      518.12      6.56 o
   4   6   5      105.48      109.31      2.77 o
   5   6   5        7.84       10.85      1.13 o
   6   6   5       62.97       59.39      3.92 o
   7   6   5       23.88       24.37      6.41 o
   8   6   5       73.47       78.30      4.28 o
   9   6   5       14.18       22.54      2.76 o
  -6   7   5        2.26        0.00      1.88 o
  -5   7   5        6.30        6.28      4.02 o
  -4   7   5        2.14        3.97      1.46 o
  -3   7   5      150.52      136.69      3.68 o
  -2   7   5        9.62        5.93      3.44 o
  -1   7   5        8.52       11.23      1.14 o
   0   7   5      624.69      582.11      7.27 o
   1   7   5        0.33        0.18      0.93 o
   2   7   5       33.68       33.20      2.02 o
   3   7   5      191.22      150.69      4.25 o
   4   7   5       55.52       42.03      2.31 o
   5   7   5       32.82       38.00      3.03 o
   6   7   5       17.10       11.90      2.06 o
   7   7   5       13.75       19.02      4.52 o
   8   7   5        0.57       -2.37      1.58 o
   9   7   5        2.15        2.20      4.06 o
  -6   8   5        0.39        2.72      2.07 o
  -5   8   5       13.96       12.55      2.40 o
  -4   8   5      107.83       99.14      4.20 o
  -3   8   5       25.11       32.13      2.37 o
  -2   8   5       71.33       69.10      2.61 o
  -1   8   5        6.13        3.91      1.24 o
   0   8   5        4.68        5.17      1.29 o
   1   8   5        0.97        0.56      1.01 o
   2   8   5       54.07       44.43      2.45 o
   3   8   5        8.43       14.62      2.01 o
   4   8   5      153.46      156.82      5.77 o
   5   8   5       11.25       10.08      2.23 o
   6   8   5        0.07       -0.40      2.70 o
   7   8   5       12.12       10.24      2.31 o
   8   8   5       14.52       15.17      2.66 o
  -5   9   5        7.32       14.85      3.72 o
  -4   9   5       10.49        9.91      1.87 o
  -3   9   5       10.15        9.63      3.22 o
  -2   9   5        0.02       -0.87      1.70 o
  -1   9   5        3.16       -0.23      1.25 o
   0   9   5       18.06       16.47      1.80 o
   1   9   5        7.94        6.99      1.43 o
   2   9   5        2.20        2.60      1.35 o
   3   9   5       88.35       83.46      3.53 o
   4   9   5        4.71        6.85      1.48 o
   5   9   5       50.80       34.70      2.77 o
   6   9   5        0.30        1.81      1.72 o
   7   9   5        1.83       -0.59      1.70 o
   8   9   5        0.32        3.31      2.20 o
  -4  10   5        4.51       12.60      2.49 o
  -3  10   5       45.74       52.16      5.25 o
  -2  10   5       18.34       15.55      2.75 o
  -1  10   5        9.51       13.35      2.55 o
   0  10   5        4.91        4.87      2.11 o
   1  10   5        0.18       -0.08      1.22 o
   2  10   5      190.06      187.70      5.55 o
   3  10   5       17.72       17.91      2.77 o
   4  10   5      263.71      253.35      6.69 o
   5  10   5        2.40       -0.65      1.27 o
   6  10   5       30.85       33.88      3.47 o
   7  10   5        1.85        2.16      2.32 o
   8  10   5        2.06        0.38      2.08 o
  -4  11   5        2.03        6.64      2.54 o
  -3  11   5        0.00        2.50      2.88 o
  -2  11   5        0.22        2.45      2.08 o
  -1  11   5        4.20        8.42      2.46 o
   0  11   5       35.92       34.19      3.49 o
   1  11   5        6.68        4.46      1.55 o
   2  11   5       30.37       28.70      2.73 o
   3  11   5      284.60      265.57      7.08 o
   4  11   5       50.52       49.82      3.31 o
   5  11   5        0.49        0.99      1.55 o
   6  11   5        0.19        2.04      1.94 o
   7  11   5        1.47        1.11      2.03 o
   8  11   5        2.77        2.09      2.18 o
  -3  12   5        0.19        2.46      2.49 o
  -2  12   5        9.15       15.66      2.83 o
  -1  12   5        9.01        6.71      2.55 o
   0  12   5        3.31        3.56      2.28 o
   1  12   5       17.78       18.05      2.11 o
   2  12   5        2.68        1.77      2.28 o
   3  12   5      188.28      197.93      8.18 o
   4  12   5       26.43       31.67      2.86 o
   5  12   5       15.98       20.77      2.78 o
   6  12   5        9.30        4.97      2.40 o
   7  12   5        3.50        4.13      2.54 o
  -1  13   5        0.37        8.66      4.55 o
   0  13   5       12.50        3.88      2.38 o
   1  13   5        0.07        1.70      2.26 o
   2  13   5        2.13        7.38      3.25 o
   3  13   5        0.30       -0.81      1.74 o
   4  13   5       22.07       21.29      2.65 o
   5  13   5        5.65        3.15      1.92 o
   6  13   5        9.94       13.89      3.42 o
   0  14   5        1.94        2.71      3.17 o
   1  14   5        0.24        2.99      4.53 o
   2  14   5        0.41        0.44      2.24 o
   3  14   5        2.37        4.78      2.09 o
   4  14   5        0.60       -0.37      1.97 o
   5  14   5       11.81       17.96      3.18 o
  -5 -10   6        0.04       -3.06      2.58 o
  -4 -10   6        0.49        3.37      3.51 o
  -3 -10   6        0.02        0.05      2.16 o
  -2 -10   6        1.29        2.26      2.41 o
  -1 -10   6        3.07        0.16      2.56 o
   0 -10   6        2.73        3.89      2.60 o
  -6  -9   6        0.65        2.79      2.45 o
  -5  -9   6        3.10        1.65      3.46 o
  -4  -9   6       10.12        7.90      2.82 o
  -3  -9   6       20.29       22.43      3.16 o
  -2  -9   6        1.42        3.58      2.15 o
  -1  -9   6        1.52        3.66      2.18 o
   0  -9   6       15.27       20.75      3.21 o
   1  -9   6       11.65       12.06      2.09 o
   2  -9   6        0.00        4.09      2.54 o
  -7  -8   6        6.38        6.04      2.78 o
  -6  -8   6        2.04        1.37      2.27 o
  -5  -8   6       18.84       15.87      2.83 o
  -4  -8   6       11.42        8.95      2.47 o
  -3  -8   6        3.39        5.00      1.96 o
  -2  -8   6       24.59       24.95      2.33 o
  -1  -8   6        5.07        8.12      2.91 o
   0  -8   6        1.56        1.65      1.42 o
   1  -8   6       18.58       15.69      2.11 o
   2  -8   6        0.03        2.75      1.63 o
   3  -8   6        1.17        4.46      2.25 o
  -7  -7   6       20.22       21.04      3.24 o
  -6  -7   6       27.93       27.76      3.33 o
  -5  -7   6        0.66        1.59      1.56 o
  -4  -7   6      139.66      153.43      5.00 o
  -3  -7   6        0.63        0.82      1.09 o
  -2  -7   6        1.26        2.01      1.25 o
  -1  -7   6        0.43       -0.78      1.60 o
   0  -7   6        0.70        0.95      1.24 o
   1  -7   6        5.71        6.79      1.56 o
   2  -7   6       23.43       26.49      2.53 o
   3  -7   6       14.32       14.00      2.90 o
   4  -7   6        0.02       -0.17      2.47 o
  -8  -6   6        4.75        6.71      2.46 o
  -7  -6   6       48.60       57.22      3.55 o
  -6  -6   6       11.24       17.43      2.17 o
  -5  -6   6      240.84      233.89      6.26 o
  -4  -6   6      373.48      379.79      7.98 o
  -3  -6   6       51.85       52.12      2.41 o
  -2  -6   6       14.76       16.26      1.53 o
  -1  -6   6        0.12        2.55      1.28 o
   0  -6   6       37.79       38.99      2.52 o
   1  -6   6       76.53       63.57      3.22 o
   2  -6   6        3.85       12.40      1.84 o
   3  -6   6       53.11       50.15      3.18 o
   4  -6   6        0.26       -0.30      1.42 o
   5  -6   6        0.30        1.90      1.73 o
  -8  -5   6        8.44        6.96      1.89 o
  -7  -5   6       34.38       35.54      2.83 o
  -6  -5   6       30.92       29.43      3.66 o
  -5  -5   6      339.93      357.29      7.85 o
  -4  -5   6      141.11      124.16      4.24 o
  -3  -5   6       23.75       25.00      2.48 o
  -2  -5   6       26.03       22.27      1.54 o
  -1  -5   6       54.90       36.51      1.87 o
   0  -5   6       16.56       18.91      1.84 o
   1  -5   6       11.13        7.93      1.52 o
   2  -5   6       92.13       95.70      3.93 o
   3  -5   6       22.92       22.97      2.37 o
   4  -5   6        7.14        8.63      1.72 o
   5  -5   6        0.85        2.91      1.93 o
  -8  -4   6        3.77        4.17      1.86 o
  -7  -4   6       71.07       70.90      3.82 o
  -6  -4   6        1.00        1.31      1.46 o
  -5  -4   6       23.15       24.07      2.44 o
  -4  -4   6      100.93       91.85      3.52 o
  -3  -4   6      359.20      301.61      6.17 o
  -2  -4   6      215.49      200.16      4.77 o
  -1  -4   6       69.12       56.17      2.47 o
   0  -4   6       40.58       36.87      1.98 o
   1  -4   6       28.17       28.50      2.10 o
   2  -4   6       34.94       33.57      2.86 o
   3  -4   6       28.25       28.68      2.38 o
   4  -4   6       32.78       39.72      3.64 o
   5  -4   6        0.75        0.84      1.48 o
   6  -4   6       10.68       10.61      2.59 o
  -8  -3   6        2.70        4.07      1.75 o
  -7  -3   6        4.54        4.63      2.40 o
  -6  -3   6        3.17        3.85      1.75 o
  -5  -3   6       55.89       55.40      2.87 o
  -4  -3   6       26.74       22.91      2.41 o
  -3  -3   6        0.07        0.19      1.07 o
  -2  -3   6        1.75        3.02      1.17 o
  -1  -3   6      313.79      282.68      4.70 o
   0  -3   6       21.27       13.37      1.16 o
   1  -3   6       26.10       24.39      1.56 o
   2  -3   6        8.30        7.58      1.40 o
   3  -3   6       12.27       12.37      1.74 o
   4  -3   6        0.39       -0.28      1.18 o
   5  -3   6        8.08        8.31      1.84 o
   6  -3   6        3.99        5.64      1.74 o
  -8  -2   6        7.75        9.18      1.96 o
  -7  -2   6        0.13       -0.31      1.47 o
  -6  -2   6       29.40       26.24      2.29 o
  -5  -2   6       86.61       81.97      5.77 o
  -4  -2   6       54.09       52.28      3.27 o
  -3  -2   6       10.15        8.98      0.96 o
  -2  -2   6       15.66       18.05      1.67 o
  -1  -2   6      106.46      102.29      2.58 o
   0  -2   6        0.02        1.51      0.76 o
   1  -2   6       11.89       10.39      1.21 o
   2  -2   6       13.16       12.89      1.52 o
   3  -2   6      279.99      264.69      6.08 o
   4  -2   6        2.26        3.77      1.26 o
   5  -2   6       64.72       75.91      3.73 o
   6  -2   6        0.72        2.61      1.42 o
   7  -2   6        1.38        2.34      1.97 o
  -8  -1   6        0.13       -2.15      1.79 o
  -7  -1   6      287.02      280.75      7.57 o
  -6  -1   6        7.47        7.60      1.60 o
  -5  -1   6        4.85        4.00      2.12 o
  -4  -1   6        2.64        7.62      1.20 o
  -3  -1   6      128.49      128.46      2.88 o
  -2  -1   6      166.87      164.27      3.62 o
  -1  -1   6     1371.50     1473.89     15.07 o
   0  -1   6      129.50      135.50      2.77 o
   1  -1   6       64.37       59.67      1.89 o
   2  -1   6       13.64       18.02      1.20 o
   3  -1   6       24.45       25.32      1.89 o
   4  -1   6       89.69       97.42      3.68 o
   5  -1   6       46.12       50.19      2.93 o
   6  -1   6        0.10        2.29      2.96 o
   7  -1   6        8.10        9.22      2.40 o
  -8   0   6        6.66        5.54      1.83 o
  -7   0   6        0.00        1.23      1.69 o
  -6   0   6       31.20       29.33      3.15 o
  -5   0   6       54.07       56.36      2.87 o
  -4   0   6        1.06        2.54      0.99 o
  -3   0   6      298.66      317.21      4.91 o
  -2   0   6       24.83       19.68      1.12 o
  -1   0   6        6.61        3.91      0.79 o
   0   0   6     1257.64     1120.31     11.01 o
   1   0   6       15.23       13.16      1.00 o
   2   0   6      101.37       81.58      2.22 o
   3   0   6       12.78       14.09      1.16 o
   4   0   6       42.89       38.81      2.29 o
   5   0   6       52.18       57.96      2.98 o
   6   0   6       51.59       51.15      2.73 o
   7   0   6        2.83        2.48      1.81 o
   8   0   6        2.33        4.32      5.10 o
  -8   1   6       13.74       17.85      3.31 o
  -7   1   6      336.63      345.83      8.67 o
  -6   1   6        7.14       11.68      1.73 o
  -5   1   6       25.52       22.62      1.95 o
  -4   1   6        2.28        1.10      0.89 o
  -3   1   6       15.06       16.30      1.13 o
  -2   1   6      431.02      457.11      6.54 o
  -1   1   6     2004.67     1956.74     17.71 o
   0   1   6     6603.51     6547.29     82.83 o
   1   1   6       14.82       20.87      1.75 o
   2   1   6      171.39      160.88      3.14 o
   3   1   6      144.44       93.31      3.42 o
   4   1   6       51.86       53.81      2.17 o
   5   1   6        6.93        6.63      1.51 o
   6   1   6        7.00        3.60      1.39 o
   7   1   6        1.07        1.17      1.66 o
   8   1   6        0.18       -1.20      1.74 o
  -8   2   6       28.37       23.26      2.62 o
  -7   2   6      612.15      606.57     11.81 o
  -6   2   6       91.18       89.74      3.94 o
  -5   2   6        6.87       10.43      1.89 o
  -4   2   6      182.99      169.98      4.53 o
  -3   2   6      131.93      139.83      3.06 o
  -2   2   6      120.12      122.96      2.64 o
  -1   2   6       10.02        6.14      0.88 o
   0   2   6        2.14        4.97      0.98 o
   1   2   6        2.61        2.75      0.69 o
   2   2   6      319.26      294.12      4.44 o
   3   2   6      373.86      430.40      8.95 o
   4   2   6       56.69       43.56      1.94 o
   5   2   6       15.79       17.39      1.49 o
   6   2   6       43.60       39.56      3.93 o
   7   2   6        6.17        8.86      2.01 o
   8   2   6        0.12       -0.71      1.96 o
  -8   3   6       11.91       15.40      3.04 o
  -7   3   6        0.34        3.02      1.67 o
  -6   3   6      108.46       99.38      4.20 o
  -5   3   6       27.56       24.20      2.07 o
  -4   3   6      109.75      100.28      3.58 o
  -3   3   6      135.35      122.66      2.95 o
  -2   3   6        2.22       -0.13      0.66 o
  -1   3   6      306.38      289.19      4.17 o
   0   3   6       19.64       12.48      0.84 o
   1   3   6      420.15      408.18      5.05 o
   2   3   6        0.39        1.67      0.65 o
   3   3   6      313.21      353.70      6.32 o
   4   3   6        1.42        0.11      1.55 o
   5   3   6       51.76       65.15      2.97 o
   6   3   6        1.92        0.70      2.44 o
   7   3   6      114.51      112.80      5.60 o
   8   3   6       33.33       28.70      6.01 o
  -7   4   6       15.05       15.16      2.67 o
  -6   4   6       38.29       42.99      3.02 o
  -5   4   6      177.54      158.57      4.98 o
  -4   4   6        3.20        2.50      0.93 o
  -3   4   6        4.33        3.75      0.93 o
  -2   4   6       29.23       22.01      1.28 o
  -1   4   6      560.07      601.14      7.07 o
   0   4   6      164.99      127.31      2.98 o
   1   4   6      135.25      105.80      2.26 o
   2   4   6      120.74       99.73      2.14 o
   3   4   6      310.25      309.79      6.70 o
   4   4   6       60.04       65.33      3.52 o
   5   4   6      178.86      160.66      4.66 o
   6   4   6       94.11       80.77      3.03 o
   7   4   6       82.96       76.58      4.58 o
   8   4   6       50.04       47.39      3.91 o
  -7   5   6        0.42        0.91      1.92 o
  -6   5   6        5.92        4.70      1.98 o
  -5   5   6        9.94       12.27      1.71 o
  -4   5   6       55.36       63.20      2.46 o
  -3   5   6        4.00        8.01      1.24 o
  -2   5   6       18.15       22.09      1.38 o
  -1   5   6        3.97        7.24      1.13 o
   0   5   6       13.83        5.83      0.90 o
   1   5   6       51.12       77.78      1.98 o
   2   5   6       75.69       61.80      1.85 o
   3   5   6      189.38      198.79      3.76 o
   4   5   6      104.43      102.40      2.86 o
   5   5   6        0.01       -0.03      0.76 o
   6   5   6       16.82       14.58      1.86 o
   7   5   6        0.12        3.01      1.53 o
   8   5   6       86.76       74.14      3.97 o
  -7   6   6        0.13        5.90      2.39 o
  -6   6   6        2.44        4.04      3.01 o
  -5   6   6       37.92       43.60      3.49 o
  -4   6   6        4.14        3.38      1.02 o
  -3   6   6        0.11        0.80      0.85 o
  -2   6   6      132.30      139.21      3.36 o
  -1   6   6      259.63      257.78      4.42 o
   0   6   6      970.00     1016.84     10.77 o
   1   6   6      984.07      977.29     10.21 o
   2   6   6      487.01      466.52      5.98 o
   3   6   6        9.12       12.66      1.05 o
   4   6   6       32.33       37.98      1.96 o
   5   6   6        7.94        6.61      0.98 o
   6   6   6       16.98       17.49      2.31 o
   7   6   6      129.88      127.04      6.19 o
   8   6   6        0.79        2.11      2.37 o
  -6   7   6        9.08       10.07      2.28 o
  -5   7   6        1.84        4.85      1.78 o
  -4   7   6      168.61      152.57      4.90 o
  -3   7   6        7.33        7.30      1.33 o
  -2   7   6        2.40        6.61      1.44 o
  -1   7   6      116.58      112.62      2.98 o
   0   7   6       45.88       45.73      2.09 o
   1   7   6       74.95       80.28      2.19 o
   2   7   6      122.07      117.63      5.65 o
   3   7   6       39.94       47.36      4.76 o
   4   7   6       38.51       35.47      2.18 o
   5   7   6       18.88       30.72      2.14 o
   6   7   6       19.80       17.79      3.25 o
   7   7   6       17.56       19.11      2.73 o
   8   7   6        3.13        2.29      1.87 o
  -6   8   6       21.49       29.44     11.05 o
  -5   8   6        1.06        4.83      3.67 o
  -4   8   6       96.67       83.14      3.79 o
  -3   8   6        5.79        3.70      1.24 o
  -2   8   6        3.17        3.05      1.24 o
  -1   8   6        3.22        2.75      1.00 o
   0   8   6       70.94       61.33      2.79 o
   1   8   6      102.85       71.86      3.76 o
   2   8   6      427.11      397.87      7.57 o
   3   8   6       23.76       25.25      2.00 o
   4   8   6      139.82      133.21      4.31 o
   5   8   6        0.01        1.12      1.07 o
   6   8   6       22.01       18.27      3.59 o
   7   8   6        4.37        7.14      2.11 o
   8   8   6        0.00       -0.76      1.80 o
  -5   9   6        0.72       -0.68      4.01 o
  -4   9   6        0.01        0.54      1.79 o
  -3   9   6       30.19       34.14      4.85 o
  -2   9   6       11.59        9.35      2.51 o
  -1   9   6       45.29       42.60      2.71 o
   0   9   6        0.22        0.56      1.32 o
   1   9   6        0.01       -0.97      1.05 o
   2   9   6       38.69       46.42      2.94 o
   3   9   6       19.47       16.72      1.88 o
   4   9   6       17.83       20.97      2.06 o
   5   9   6        0.00        1.45      1.72 o
   6   9   6        0.04       -0.69      1.51 o
   7   9   6        4.13        4.00      1.90 o
   8   9   6        0.29        1.38      1.95 o
  -4  10   6        1.47       -2.86      1.91 o
  -3  10   6        7.30        6.64      2.15 o
  -2  10   6        1.01       -0.84      1.95 o
  -1  10   6        5.91        1.81      2.43 o
   0  10   6       29.07       29.61      2.36 o
   1  10   6        1.00        2.35      1.36 o
   2  10   6       13.00       14.40      2.10 o
   3  10   6      164.32      157.63      5.13 o
   4  10   6        3.13        3.47      1.52 o
   5  10   6        0.05        0.66      1.39 o
   6  10   6       33.09       30.49      3.39 o
   7  10   6        8.91       10.18      2.31 o
   8  10   6        7.20        6.56      3.78 o
  -4  11   6        1.25        7.40      2.62 o
  -3  11   6        0.01       -2.50      1.88 o
  -2  11   6        9.17       14.08      2.70 o
  -1  11   6        0.01       -0.59      2.01 o
   0  11   6       18.37       19.87      2.20 o
   1  11   6        4.61        5.65      1.49 o
   2  11   6       48.55       43.86      3.11 o
   3  11   6       10.43        7.20      2.02 o
   4  11   6      141.09      148.72      5.38 o
   5  11   6       25.35       24.69      2.46 o
   6  11   6        0.02        0.52      1.84 o
   7  11   6        0.46        0.31      1.91 o
  -3  12   6        0.29       -0.02      2.08 o
  -2  12   6        0.77        3.48      2.33 o
  -1  12   6        1.34        5.66      2.41 o
   0  12   6       12.49       12.77      2.69 o
   1  12   6       12.86       17.06      2.12 o
   2  12   6        0.31        2.40      2.18 o
   3  12   6        5.08        6.43      2.12 o
   4  12   6       18.20       22.03      2.52 o
   5  12   6       25.44       27.95      2.83 o
   6  12   6        7.16        2.74      2.11 o
   7  12   6       10.13       13.76      3.06 o
  -1  13   6        3.15        8.58      2.71 o
   0  13   6        6.48        8.44      2.64 o
   1  13   6       13.30       15.86      7.06 o
   2  13   6        0.18        1.20      1.52 o
   3  13   6        0.32       -2.19      1.67 o
   4  13   6       11.96       14.24      3.01 o
   5  13   6        8.68        9.77      2.28 o
   6  13   6       28.51       34.97      4.23 o
   0  14   6        0.09        0.54      2.74 o
   1  14   6        6.53       10.14      4.91 o
   2  14   6        5.21        7.92      2.62 o
   3  14   6        0.00       -0.80      1.88 o
   4  14   6        4.12        2.60      2.77 o
   5  14   6        8.21       11.97      2.57 o
  -3 -10   7        1.17        0.72      2.36 o
  -2 -10   7        2.58        1.10      2.42 o
  -1 -10   7        0.12       -0.68      2.35 o
  -5  -9   7        2.06        2.20      2.68 o
  -4  -9   7        2.57        2.61      2.91 o
  -3  -9   7       12.16       14.64      5.22 o
  -2  -9   7        0.00        0.71      3.38 o
  -1  -9   7       22.86       25.50      3.33 o
   0  -9   7        2.40        4.41      2.31 o
   1  -9   7        0.31        2.85      1.62 o
  -6  -8   7        1.71        4.82      4.40 o
  -5  -8   7        1.67        3.17      2.47 o
  -4  -8   7       13.74       10.59      2.62 o
  -3  -8   7        0.37        3.39      2.18 o
  -2  -8   7        8.66       10.33      1.83 o
  -1  -8   7        1.73        1.82      1.42 o
   0  -8   7       18.65       19.86      2.31 o
   1  -8   7        8.80       10.77      2.03 o
   2  -8   7        0.20       -1.56      1.98 o
  -7  -7   7        0.02        2.10      4.44 o
  -6  -7   7       13.06       12.09      2.62 o
  -5  -7   7        0.99        0.89      1.50 o
  -4  -7   7        1.05        4.64      1.56 o
  -3  -7   7        1.44        2.23      1.25 o
  -2  -7   7       69.58       72.66      3.42 o
  -1  -7   7       20.22       18.10      2.11 o
   0  -7   7        6.64        7.32      1.62 o
   1  -7   7        0.26        0.29      2.14 o
   2  -7   7       21.95       20.58      2.22 o
   3  -7   7       11.60       14.29      2.15 o
  -7  -6   7       58.50       65.07      3.80 o
  -6  -6   7       34.42       36.68      2.87 o
  -5  -6   7       97.64      116.81      4.52 o
  -4  -6   7       74.67       75.40      3.59 o
  -3  -6   7       27.55       25.66      1.93 o
  -2  -6   7       22.98       24.82      1.87 o
  -1  -6   7      103.02       86.31      3.64 o
   0  -6   7        6.96        8.95      3.26 o
   1  -6   7        0.50        1.31      1.39 o
   2  -6   7      110.17      114.55      4.63 o
   3  -6   7       24.07       25.05      2.42 o
   4  -6   7        0.19        3.33      1.70 o
  -8  -5   7        0.43        2.34      2.25 o
  -7  -5   7        4.95        8.26      2.62 o
  -6  -5   7        9.42        8.66      1.62 o
  -5  -5   7       11.38       13.69      1.80 o
  -4  -5   7      249.68      244.86      7.88 o
  -3  -5   7       38.97       38.73      2.51 o
  -2  -5   7        5.15        4.15      1.09 o
  -1  -5   7       42.61       35.67      2.24 o
   0  -5   7       17.28       17.31      2.21 o
   1  -5   7       73.40       70.59      3.30 o
   2  -5   7        5.55       12.17      1.77 o
   3  -5   7       12.50       12.80      1.95 o
   4  -5   7        0.04        4.20      1.59 o
   5  -5   7        1.23        4.11      1.83 o
  -8  -4   7       28.99       37.21      3.12 o
  -7  -4   7        0.94        1.02      1.53 o
  -6  -4   7        0.60        0.74      1.21 o
  -5  -4   7        0.01        1.34      1.23 o
  -4  -4   7      329.67      359.27      9.46 o
  -3  -4   7      162.68      137.34      4.17 o
  -2  -4   7        1.03        1.25      0.89 o
  -1  -4   7      396.79      371.98      6.06 o
   0  -4   7       37.41       35.98      2.28 o
   1  -4   7        2.86        3.75      1.03 o
   2  -4   7      316.11      324.08      7.27 o
   3  -4   7        1.52        1.17      1.95 o
   4  -4   7        6.23        6.00      1.63 o
   5  -4   7       10.87       17.19      3.11 o
   6  -4   7        1.30        4.30      1.87 o
  -8  -3   7       49.18       50.01      3.50 o
  -7  -3   7        5.78       10.93      1.88 o
  -6  -3   7       37.55       36.88      4.11 o
  -5  -3   7       87.76       99.01      5.07 o
  -4  -3   7       18.81       12.42      1.58 o
  -3  -3   7       38.54       50.22      2.15 o
  -2  -3   7      102.09      101.81      2.85 o
  -1  -3   7      195.97      176.59      3.78 o
   0  -3   7       44.12       46.03      1.95 o
   1  -3   7       72.47       67.63      3.65 o
   2  -3   7        0.23        5.45      1.24 o
   3  -3   7       55.34       47.98      3.41 o
   4  -3   7        3.33        2.53      1.36 o
   5  -3   7       14.92       21.69      2.61 o
   6  -3   7       12.39       16.81      2.17 o
  -8  -2   7       11.18       12.34      1.94 o
  -7  -2   7        8.60       11.05      1.88 o
  -6  -2   7       11.07       10.83      1.67 o
  -5  -2   7      204.56      197.32      7.08 o
  -4  -2   7        5.29        3.04      1.70 o
  -3  -2   7      246.39      223.53      5.08 o
  -2  -2   7        0.21        0.27      0.75 o
  -1  -2   7      117.53      126.16      3.65 o
   0  -2   7       23.82       35.38      1.63 o
   1  -2   7      288.36      261.38      4.51 o
   2  -2   7       25.77       26.36      1.90 o
   3  -2   7        0.20        1.01      1.54 o
   4  -2   7        2.23        6.42      1.44 o
   5  -2   7       22.27       21.71      2.26 o
   6  -2   7       10.61       12.04      2.02 o
   7  -2   7        2.85        6.48      2.16 o
  -8  -1   7        1.13        1.67      1.65 o
  -7  -1   7       47.75       47.51      3.18 o
  -6  -1   7       10.81       12.46      1.73 o
  -5  -1   7       32.26       39.08      2.47 o
  -4  -1   7      154.33      142.95      4.30 o
  -3  -1   7       20.85       17.54      1.20 o
  -2  -1   7       86.35       68.09      4.88 o
  -1  -1   7      234.86      220.90      5.45 o
   0  -1   7      310.39      313.20      4.68 o
   1  -1   7       18.80       14.18      1.10 o
   2  -1   7       67.72       69.81      2.26 o
   3  -1   7       90.70       79.09      4.10 o
   4  -1   7        6.76        8.23      1.53 o
   5  -1   7        0.10        1.05      1.28 o
   6  -1   7      127.82      126.36     10.96 o
   7  -1   7        0.84        2.08      2.73 o
  -8   0   7        0.03        2.42      1.78 o
  -7   0   7       35.41       37.15      4.62 o
  -6   0   7        0.96        0.87      1.30 o
  -5   0   7        9.81        8.52      1.50 o
  -4   0   7        1.19        0.93      1.06 o
  -3   0   7       16.78       21.89      1.34 o
  -2   0   7        0.43        0.27      0.62 o
  -1   0   7      412.31      437.41      6.25 o
   0   0   7      250.46      257.81      3.89 o
   1   0   7       28.23       36.56      1.54 o
   2   0   7      123.18      102.27      2.63 o
   3   0   7       64.66       50.76      2.34 o
   4   0   7       30.08       25.27      2.05 o
   5   0   7        4.89        4.05      2.07 o
   6   0   7       41.55       39.30      2.82 o
   7   0   7        7.43        9.88      2.22 o
  -8   1   7       72.89       66.60      4.58 o
  -7   1   7      113.68      110.64      4.85 o
  -6   1   7        3.06        4.90      1.40 o
  -5   1   7      185.93      190.37      5.32 o
  -4   1   7       64.75       61.19      2.78 o
  -3   1   7        9.31        5.36      0.91 o
  -2   1   7       43.38       43.24      1.56 o
  -1   1   7      906.54     1101.45     13.63 o
   0   1   7     1216.53     1254.04     15.00 o
   1   1   7       13.75       12.61      0.94 o
   2   1   7       35.89       32.94      1.71 o
   3   1   7       88.28       85.36      2.55 o
   4   1   7       16.60       17.90      1.39 o
   5   1   7       13.52       13.06      1.66 o
   6   1   7        7.42        6.05      2.27 o
   7   1   7        0.91        1.71      2.39 o
   8   1   7        8.86        6.00      2.91 o
  -8   2   7       15.23       15.52      3.09 o
  -7   2   7        2.35        6.04      1.89 o
  -6   2   7        5.16        2.79      2.30 o
  -5   2   7       47.19       47.42      3.01 o
  -4   2   7       34.97       33.06      2.09 o
  -3   2   7      135.67      134.72      3.08 o
  -2   2   7       16.29       11.83      0.94 o
  -1   2   7     1628.48     1627.69     18.59 o
   0   2   7       24.66       41.61      2.05 o
   1   2   7      145.25      125.31      2.45 o
   2   2   7       16.77       16.70      1.15 o
   3   2   7      135.38      131.31      3.16 o
   4   2   7       53.13       47.03      2.10 o
   5   2   7       34.18       33.78      1.95 o
   6   2   7       67.57       64.10      3.31 o
   7   2   7        1.09        2.32      2.84 o
   8   2   7        0.10       -2.58      1.72 o
  -7   3   7      118.44      114.84      5.00 o
  -6   3   7        1.30        1.92      1.44 o
  -5   3   7        1.22        3.02      1.28 o
  -4   3   7      252.94      241.14      5.72 o
  -3   3   7      298.65      277.06      5.46 o
  -2   3   7       41.40       34.61      1.49 o
  -1   3   7       29.66       25.31      1.15 o
   0   3   7      611.17      545.52      8.10 o
   1   3   7        9.97       13.78      1.01 o
   2   3   7      275.48      244.51      4.06 o
   3   3   7       16.77       16.89      1.42 o
   4   3   7        6.08        4.23      0.99 o
   5   3   7        0.74        1.95      0.94 o
   6   3   7       77.51       77.81      4.37 o
   7   3   7       13.24       12.43      2.24 o
   8   3   7        0.13       -1.00      2.09 o
  -7   4   7       32.33       34.21      5.14 o
  -6   4   7       66.35       64.17      3.54 o
  -5   4   7        6.28        7.57      1.64 o
  -4   4   7      134.51      125.56      4.13 o
  -3   4   7       20.54       23.55      1.47 o
  -2   4   7      165.45      167.42      3.46 o
  -1   4   7      154.26      145.22      2.97 o
   0   4   7       24.90       22.78      1.16 o
   1   4   7      226.22      231.55      4.29 o
   2   4   7       76.73       64.70      2.28 o
   3   4   7       80.28       55.27      2.37 o
   4   4   7       53.94       57.25      2.25 o
   5   4   7       13.50       17.06      1.48 o
   6   4   7      153.58      139.07      4.72 o
   7   4   7       31.58       28.03      2.94 o
   8   4   7       23.90       24.13      3.01 o
  -7   5   7       12.38       15.01      2.59 o
  -6   5   7        3.69        5.62      1.59 o
  -5   5   7        8.80       10.40      1.64 o
  -4   5   7       40.28       35.68      2.34 o
  -3   5   7       12.44       12.82      1.22 o
  -2   5   7       26.28       28.72      1.56 o
  -1   5   7      421.90      401.27      7.05 o
   0   5   7       34.45       43.16      2.04 o
   1   5   7      108.34      135.51      2.79 o
   2   5   7      347.77      280.73      4.44 o
   3   5   7      128.15      102.33      2.72 o
   4   5   7       26.55       40.02      1.87 o
   5   5   7       23.57       19.69      1.91 o
   6   5   7       17.36       15.57      2.12 o
   7   5   7      119.26      113.10      4.49 o
   8   5   7       31.40       25.21      4.55 o
  -6   6   7        0.43        4.85      2.80 o
  -5   6   7       35.16       40.19      2.70 o
  -4   6   7       42.12       44.21      2.67 o
  -3   6   7        5.22        7.17      1.29 o
  -2   6   7       30.88       24.23      1.54 o
  -1   6   7       70.77       61.36      2.13 o
   0   6   7        9.73       14.54      1.51 o
   1   6   7       20.55       19.33      1.20 o
   2   6   7       59.19       46.00      1.70 o
   3   6   7      116.06      139.15      3.19 o
   4   6   7       95.93       92.34      2.78 o
   5   6   7       21.23       20.72      1.50 o
   6   6   7        1.44       -0.60      1.04 o
   7   6   7      122.67      127.88      5.11 o
   8   6   7       61.35       61.95      6.68 o
  -6   7   7        1.08        4.46      3.20 o
  -5   7   7        1.72        2.33      1.61 o
  -4   7   7       24.60       29.37      2.76 o
  -3   7   7        0.74       -0.13      0.94 o
  -2   7   7      134.42      130.95      6.62 o
  -1   7   7        2.05        4.95      1.05 o
   0   7   7       16.65       19.80      1.38 o
   1   7   7       63.12       47.58      1.73 o
   2   7   7        9.66        4.99      1.58 o
   3   7   7      110.84      111.28      4.96 o
   4   7   7      106.84      111.55      3.84 o
   5   7   7        1.07        3.28      1.18 o
   6   7   7       50.34       47.81      3.67 o
   7   7   7       42.77       38.32      4.44 o
   8   7   7       22.97       19.82      3.73 o
  -6   8   7        1.16        4.74      2.10 o
  -5   8   7        0.56        1.35      1.69 o
  -4   8   7        7.46        4.64      1.81 o
  -3   8   7       39.79       34.54      2.08 o
  -2   8   7        2.25        2.49      1.10 o
  -1   8   7        1.61        1.06      0.97 o
   0   8   7      124.96       93.90      3.52 o
   1   8   7        0.02        0.26      1.16 o
   2   8   7        8.81        4.79      1.32 o
   3   8   7       13.74       11.03      1.52 o
   4   8   7       48.32       58.35      2.91 o
   5   8   7       29.17       31.26      2.28 o
   6   8   7        2.20        1.69      1.22 o
   7   8   7       12.75       15.77      2.62 o
   8   8   7        0.05        1.74      1.90 o
  -5   9   7        0.79        1.17      3.78 o
  -4   9   7        6.84        3.94      4.67 o
  -3   9   7      202.56      190.96      7.11 o
  -2   9   7        1.90        5.33      1.62 o
  -1   9   7       12.14       15.11      1.91 o
   0   9   7       16.81       14.01      1.86 o
   1   9   7        0.39       -1.47      0.98 o
   2   9   7        0.83        1.42      1.11 o
   3   9   7       17.53       13.35      1.76 o
   4   9   7       20.04       22.45      2.09 o
   5   9   7       79.27       74.22      3.54 o
   6   9   7       30.27       38.31      2.74 o
   7   9   7        1.86        0.70      2.27 o
   8   9   7        1.58       -0.89      1.84 o
  -4  10   7        5.14        1.91      2.33 o
  -3  10   7        0.61        6.22      2.08 o
  -2  10   7        0.01       -0.04      1.88 o
  -1  10   7        0.00       -0.69      1.47 o
   0  10   7        0.57        1.44      1.74 o
   1  10   7        4.25        2.55      1.49 o
   2  10   7       71.57       72.68      3.48 o
   3  10   7       26.98       26.12      2.38 o
   4  10   7        7.00        5.19      1.56 o
   5  10   7        0.06       -0.87      1.33 o
   6  10   7       18.10       18.70      2.13 o
   7  10   7        0.05       -0.16      1.70 o
   8  10   7        0.12       -1.52      1.82 o
  -4  11   7        4.60       13.05      3.43 o
  -3  11   7        5.10        9.23      2.41 o
  -2  11   7        3.84        7.63      2.27 o
  -1  11   7        6.01        3.96      2.09 o
   0  11   7        2.39        3.78      1.54 o
   1  11   7        0.56       -2.13      1.92 o
   2  11   7       39.12       35.20      2.75 o
   3  11   7        0.00        4.06      2.13 o
   4  11   7        9.99        8.02      1.94 o
   5  11   7        5.91        6.94      1.72 o
   6  11   7        9.42       12.69      2.66 o
   7  11   7        0.15        0.34      1.89 o
  -3  12   7        1.56        3.21      4.91 o
  -2  12   7        1.98        2.69      2.15 o
  -1  12   7        0.05        3.97      2.18 o
   0  12   7       16.82       18.14      2.27 o
   1  12   7        1.68        2.56      1.60 o
   2  12   7        4.35        6.15      1.72 o
   3  12   7       17.90       23.58      2.71 o
   4  12   7       33.25       34.73      3.05 o
   5  12   7       31.99       40.65      3.20 o
   6  12   7        3.81        5.92      3.12 o
   7  12   7        0.66        2.44      2.35 o
  -1  13   7        1.19        4.04      2.55 o
   0  13   7        0.45        1.48      2.49 o
   1  13   7        0.82        1.67      1.68 o
   2  13   7        0.98       -0.54      1.53 o
   3  13   7        1.25        2.42      1.86 o
   4  13   7       28.92       27.82      2.94 o
   5  13   7       18.73       17.61      3.07 o
   6  13   7       18.55       24.36      3.77 o
   0  14   7        2.17        3.95      3.73 o
   1  14   7        3.57        5.79      2.53 o
   2  14   7        0.53        0.59      1.69 o
   3  14   7        0.15        5.19      1.77 o
   4  14   7        0.20       -2.93      1.95 o
   5  14   7        8.08        8.71      3.09 o
  -3  -9   8        0.50        4.27      3.25 o
  -2  -9   8        4.43        9.73      3.61 o
  -1  -9   8        2.05        1.65      3.55 o
   0  -9   8        2.19        6.20      4.44 o
  -5  -8   8        0.19        2.04      5.31 o
  -3  -8   8       14.54       23.22      4.32 o
  -2  -8   8        6.13        5.64      3.02 o
  -1  -8   8        4.61        6.23      1.92 o
   0  -8   8        0.01        2.60      1.71 o
   1  -8   8        0.02        0.46      1.94 o
  -6  -7   8        0.18       -2.07      3.97 o
  -5  -7   8        2.62        4.65      2.23 o
  -4  -7   8        0.66       -2.33      3.14 o
  -3  -7   8        2.21        2.76      2.08 o
  -2  -7   8        7.96        9.45      1.94 o
  -1  -7   8        0.92        4.46      1.68 o
   0  -7   8        1.31        1.01      1.66 o
   1  -7   8        0.36        1.44      2.02 o
   2  -7   8        0.06        1.81      2.07 o
   3  -7   8        1.01        4.44      1.74 o
  -7  -6   8        1.13        2.96      2.23 o
  -6  -6   8        0.00       -0.68      1.91 o
  -5  -6   8        1.76       -0.21      6.01 o
  -4  -6   8       52.33       51.65      3.75 o
  -3  -6   8        1.82        2.42      1.40 o
  -2  -6   8       29.62       38.81      3.14 o
  -1  -6   8        0.89       -0.24      1.40 o
   0  -6   8        0.00        0.12      1.25 o
   1  -6   8        3.51        2.40      1.44 o
   2  -6   8       13.10       13.46      1.95 o
   3  -6   8        5.17        6.81      2.28 o
   4  -6   8        0.83        2.84      1.99 o
  -7  -5   8        3.30        4.49      2.15 o
  -6  -5   8        0.06        0.12      2.32 o
  -5  -5   8        3.33        3.07      1.64 o
  -4  -5   8       31.83       33.73      3.16 o
  -3  -5   8      247.79      255.55      6.42 o
  -2  -5   8        5.88        4.16      1.37 o
  -1  -5   8        6.40        5.93      1.51 o
   0  -5   8        0.00        0.43      1.26 o
   1  -5   8        0.20        1.23      1.06 o
   2  -5   8       20.00       19.22      3.13 o
   3  -5   8       10.63       10.01      1.84 o
   4  -5   8        5.36        4.66      1.75 o
  -7  -4   8       13.59       14.03      2.52 o
  -6  -4   8        0.00        1.28      1.79 o
  -5  -4   8       12.41       15.11      2.49 o
  -4  -4   8       35.99       36.53      3.25 o
  -3  -4   8      301.84      285.94     11.83 o
  -2  -4   8      306.09      280.81      5.42 o
  -1  -4   8      353.18      359.56      6.15 o
   0  -4   8       38.66       39.90      3.81 o
   1  -4   8        0.18        2.17      1.39 o
   2  -4   8       18.49       16.76      2.09 o
   3  -4   8        0.56       -1.53      1.16 o
   4  -4   8        5.09        6.05      1.70 o
   5  -4   8        2.07        3.05      1.65 o
  -8  -3   8        0.01        1.09      3.03 o
  -7  -3   8        1.33        0.65      1.94 o
  -6  -3   8       29.72       34.42      3.47 o
  -5  -3   8       20.81       23.51      2.84 o
  -4  -3   8      118.81      124.40      5.55 o
  -3  -3   8       34.98       29.52      5.14 o
  -2  -3   8      351.53      335.37      5.71 o
  -1  -3   8       90.49       82.39      2.79 o
   0  -3   8        0.25       -1.01      0.91 o
   1  -3   8        5.71        2.37      1.69 o
   2  -3   8        6.16       10.00      1.61 o
   3  -3   8       16.13       23.04      2.47 o
   4  -3   8        7.36        9.18      1.76 o
   5  -3   8       12.18       14.07      2.09 o
   6  -3   8        0.13       -0.14      2.36 o
  -8  -2   8       10.16        8.09      2.53 o
  -7  -2   8       47.63       49.58      4.18 o
  -6  -2   8        0.00       -0.51      1.80 o
  -5  -2   8      266.40      271.62      8.75 o
  -4  -2   8      151.86      154.76      4.67 o
  -3  -2   8        7.18       11.99      1.21 o
  -2  -2   8        9.13        8.14      1.25 o
  -1  -2   8       23.71       37.26      1.79 o
   0  -2   8      139.06      147.06      3.34 o
   1  -2   8       90.87       92.25      2.72 o
   2  -2   8       53.51       50.17      2.60 o
   3  -2   8       10.00       13.23      2.21 o
   4  -2   8        8.51        7.02      1.60 o
   5  -2   8        1.67        1.87      1.59 o
   6  -2   8       14.63       12.54      2.18 o
  -8  -1   8        0.39       -2.67      1.97 o
  -7  -1   8        2.40        1.88      1.91 o
  -6  -1   8       22.84       21.08      2.87 o
  -5  -1   8        4.29        4.27      1.38 o
  -4  -1   8       98.98       77.44      4.05 o
  -3  -1   8       18.46       21.65      1.43 o
  -2  -1   8       21.04       28.25      1.48 o
  -1  -1   8        1.51        0.82      0.78 o
   0  -1   8       96.92       91.97      2.46 o
   1  -1   8       43.28       32.47      1.62 o
   2  -1   8      106.91      100.16      3.45 o
   3  -1   8       22.53       25.48      2.05 o
   4  -1   8       27.84       26.01      2.20 o
   5  -1   8       33.34       30.30      2.88 o
   6  -1   8        0.00        1.73      1.73 o
   7  -1   8        1.11        2.67      2.07 o
  -8   0   8       18.39       18.82      3.05 o
  -7   0   8       42.72       53.14      4.44 o
  -6   0   8       19.35       18.07      3.18 o
  -5   0   8       87.27       90.94      4.90 o
  -4   0   8        7.48       11.44      1.90 o
  -3   0   8       55.09       49.12      1.93 o
  -2   0   8       14.92       14.24      1.07 o
  -1   0   8        8.47        9.52      1.35 o
   0   0   8       15.30       13.38      0.96 o
   1   0   8       93.22       77.46      2.25 o
   2   0   8        6.74       10.36      1.16 o
   3   0   8       28.60       28.47      2.02 o
   4   0   8       90.34       73.49      4.91 o
   5   0   8       17.58       19.86      2.06 o
   6   0   8        2.06        4.34      2.42 o
   7   0   8        1.64       -0.19      2.46 o
  -8   1   8        1.86        4.14      2.29 o
  -7   1   8       20.69       19.45      3.82 o
  -6   1   8        4.83        6.85      2.11 o
  -5   1   8        6.76        6.74      1.89 o
  -4   1   8        1.21        3.42      1.22 o
  -3   1   8        0.64        1.15      0.76 o
  -2   1   8       47.36       46.34      1.66 o
  -1   1   8        0.85        1.95      1.04 o
   0   1   8       60.84       52.44      2.47 o
   1   1   8      431.42      456.13      6.02 o
   2   1   8       52.70       48.72      1.75 o
   3   1   8      142.06      126.70      3.24 o
   4   1   8       69.64       81.85      4.35 o
   5   1   8        4.40       -0.28      1.22 o
   6   1   8        4.29        5.80      1.67 o
   7   1   8       18.31       23.00      2.97 o
  -7   2   8       72.92       70.03      4.99 o
  -6   2   8      169.42      152.24      5.35 o
  -5   2   8       46.39       43.00      2.67 o
  -4   2   8       48.90       47.24      2.68 o
  -3   2   8       95.33       85.86      2.57 o
  -2   2   8        0.01        0.60      0.62 o
  -1   2   8       29.95       26.28      1.84 o
   0   2   8      361.65      318.40     14.73 o
   1   2   8       58.10       74.43      2.89 o
   2   2   8       38.76       45.51      1.79 o
   3   2   8       23.38       21.23      1.47 o
   4   2   8        6.30        8.33      1.33 o
   5   2   8        6.30       13.36      3.18 o
   6   2   8        8.66       11.99      1.80 o
   7   2   8       16.27       17.20      2.90 o
   8   2   8       17.17       14.41      2.73 o
  -7   3   8        0.67        1.74      2.19 o
  -6   3   8      189.36      198.52      6.10 o
  -5   3   8      110.00      102.29      4.07 o
  -4   3   8       95.90       79.93      3.29 o
  -3   3   8        0.04        1.63      0.99 o
  -2   3   8       18.92       22.67      1.27 o
  -1   3   8       57.20       55.65      1.58 o
   0   3   8       69.16       73.82      2.75 o
   1   3   8       80.68       74.99      1.81 o
   2   3   8      122.90       99.32      2.88 o
   3   3   8      324.06      297.75      5.13 o
   4   3   8        2.16        1.25      0.90 o
   5   3   8        3.57        6.96      1.39 o
   6   3   8        2.01        2.84      1.44 o
   7   3   8        0.34        2.91      2.31 o
   8   3   8        0.40        0.59      1.84 o
  -7   4   8       39.68       35.24      5.16 o
  -6   4   8       17.39       15.69      2.13 o
  -5   4   8      498.00      523.92     11.26 o
  -4   4   8      524.65      483.74      8.85 o
  -3   4   8        0.75        3.63      0.91 o
  -2   4   8        0.58        0.30      0.75 o
  -1   4   8      160.91      142.08      3.16 o
   0   4   8       32.15       28.19      1.37 o
   1   4   8      187.85      197.21      3.41 o
   2   4   8        0.29        1.94      0.65 o
   3   4   8       20.68       25.51      1.44 o
   4   4   8        1.41        1.17      0.81 o
   5   4   8       12.19       12.00      1.39 o
   6   4   8       34.15       30.14      2.10 o
   7   4   8        4.70        8.55      3.02 o
   8   4   8        0.45        0.82      1.80 o
  -7   5   8        8.26       11.30      4.14 o
  -6   5   8        1.18        2.45      1.64 o
  -5   5   8        0.01        2.82      1.44 o
  -4   5   8       93.75      106.51      3.96 o
  -3   5   8        5.16        5.78      1.07 o
  -2   5   8       54.55       65.05      2.28 o
  -1   5   8        4.84        5.14      0.92 o
   0   5   8       29.98       24.89      1.56 o
   1   5   8       17.79       10.10      0.95 o
   2   5   8      167.25      156.75      3.26 o
   3   5   8        0.00        0.45      0.74 o
   4   5   8       14.88       15.43      1.58 o
   5   5   8        8.28        8.60      1.23 o
   6   5   8        4.73        3.48      1.25 o
   7   5   8       25.82       23.95      2.67 o
   8   5   8       29.47       32.69      4.89 o
  -6   6   8        0.91        0.08      2.02 o
  -5   6   8        8.39       10.73      1.73 o
  -4   6   8       48.26       55.63      2.97 o
  -3   6   8       26.29       23.94      1.64 o
  -2   6   8        0.02       -0.26      1.25 o
  -1   6   8        1.24        0.41      1.04 o
   0   6   8      117.04      101.63      2.65 o
   1   6   8        5.37        4.69      0.88 o
   2   6   8      150.69      145.62      3.17 o
   3   6   8      118.26      119.86      2.79 o
   4   6   8        1.32        0.99      1.25 o
   5   6   8       53.12       59.34      3.28 o
   6   6   8      103.34      108.52      4.26 o
   7   6   8        6.35        6.46      1.64 o
   8   6   8        0.43        0.34      6.73 o
  -6   7   8        8.27       16.12      2.59 o
  -5   7   8        4.98        5.19      2.18 o
  -4   7   8       65.13       63.59      3.98 o
  -3   7   8        5.44        7.32      1.30 o
  -2   7   8       17.46       21.97      1.60 o
  -1   7   8       13.07       14.64      1.36 o
   0   7   8      114.07      116.08      3.00 o
   1   7   8       51.29       44.82      2.25 o
   2   7   8       53.10       62.74      2.71 o
   3   7   8       68.40       61.88      2.80 o
   4   7   8       36.98       38.19      2.34 o
   5   7   8        1.99        6.82      1.44 o
   6   7   8       20.93       20.64      2.91 o
   7   7   8        3.11        2.85      1.78 o
   8   7   8       22.33       22.56      3.07 o
  -5   8   8        0.52        2.33      1.86 o
  -4   8   8       13.35       12.19      1.85 o
  -3   8   8        1.74        2.54      2.17 o
  -2   8   8        3.64        5.84      1.18 o
  -1   8   8       78.89       63.39      2.45 o
   0   8   8       19.00       23.70      2.25 o
   1   8   8       21.99       15.83      1.77 o
   2   8   8       11.66       15.80      1.67 o
   3   8   8       73.16       76.00      3.27 o
   4   8   8       53.29       50.68      3.21 o
   5   8   8        4.43        7.54      1.43 o
   6   8   8        3.41        2.40      1.33 o
   7   8   8        0.00        0.10      2.53 o
   8   8   8        1.06        0.01      1.85 o
  -5   9   8        0.52        1.23      1.91 o
  -4   9   8        1.50        3.82      3.43 o
  -3   9   8        4.00        3.43      2.28 o
  -2   9   8       27.66       23.70      2.27 o
  -1   9   8       59.97       68.27      4.88 o
   0   9   8       14.77       13.07      1.79 o
   1   9   8        1.37       -0.34      1.23 o
   2   9   8       14.19       15.76      1.77 o
   3   9   8       37.52       31.54      2.39 o
   4   9   8       30.92       22.34      2.09 o
   5   9   8       36.23       41.55      2.76 o
   6   9   8        3.64        4.63      1.81 o
   7   9   8        0.98        2.82      3.71 o
   8   9   8        0.37       -0.14      2.05 o
  -4  10   8        8.60       10.60      3.19 o
  -3  10   8        0.99        7.66      2.14 o
  -2  10   8        2.70        5.40      1.74 o
  -1  10   8       12.15       12.54      2.69 o
   0  10   8        0.20       -1.18      1.47 o
   1  10   8       21.73       18.81      2.13 o
   2  10   8        0.83        0.29      1.44 o
   3  10   8       28.42       24.84      2.38 o
   4  10   8      112.16      110.66      4.44 o
   5  10   8       12.21       10.51      1.70 o
   6  10   8        1.97        3.04      1.56 o
   7  10   8        0.44       -0.96      2.02 o
  -3  11   8        3.53        5.77      2.20 o
  -2  11   8        0.05        5.50      2.24 o
  -1  11   8        1.89        5.69      1.87 o
   0  11   8       41.47       39.26      2.84 o
   1  11   8       15.57       12.52      1.99 o
   2  11   8        4.94        6.08      1.61 o
   3  11   8        0.46        0.55      1.37 o
   4  11   8        5.15        3.83      1.73 o
   5  11   8       12.47       11.54      2.99 o
   6  11   8        4.89        4.55      1.85 o
   7  11   8        1.08        1.06      2.22 o
  -3  12   8        4.40       11.58      3.19 o
  -2  12   8        1.11        7.05      2.40 o
  -1  12   8        0.26        2.56      2.38 o
   0  12   8        7.43        8.92      1.94 o
   1  12   8        9.69       14.59      2.12 o
   2  12   8       12.64       10.86      2.00 o
   3  12   8       62.05       59.95      3.51 o
   4  12   8       30.45       33.13      3.00 o
   5  12   8        0.04        1.65      2.38 o
   6  12   8       27.33       33.45      3.01 o
   7  12   8        0.08       -0.36      2.24 o
  -1  13   8        4.42        9.05      3.01 o
   0  13   8        2.85        6.30      2.40 o
   1  13   8        7.66       10.58      2.46 o
   2  13   8        0.34        0.48      2.05 o
   3  13   8        0.49        1.55      1.57 o
   4  13   8        5.14        2.39      1.90 o
   5  13   8        6.48       12.61      4.28 o
   6  13   8        9.90        6.32      2.10 o
   0  14   8        9.15       13.45      4.56 o
   1  14   8        3.95        4.84      2.57 o
   2  14   8        1.68        2.19      2.23 o
   3  14   8        2.20        1.03      1.69 o
   4  14   8        0.05       -0.56      1.96 o
   5  14   8        2.18        5.23      2.31 o
  -3  -8   9        6.41        4.61      3.14 o
  -2  -8   9       11.03        9.84      2.31 o
  -1  -8   9        0.92        3.44      1.90 o
   0  -8   9        1.41        2.73      1.99 o
  -5  -7   9        1.43        3.51      2.01 o
  -4  -7   9        0.86        4.30      2.03 o
  -3  -7   9       16.93       23.40      8.05 o
  -2  -7   9        2.90        3.45      1.77 o
  -1  -7   9        7.62       10.58      3.21 o
   0  -7   9        3.08        6.98      1.98 o
   1  -7   9        1.89        1.46      1.81 o
   2  -7   9        0.85        1.96      2.02 o
  -6  -6   9        1.89        4.01      3.04 o
  -5  -6   9        1.27        0.32      3.72 o
  -4  -6   9        3.30        4.73      3.04 o
  -3  -6   9       10.08        6.54      2.63 o
  -2  -6   9       18.93       20.58      2.61 o
  -1  -6   9        1.04       -1.25      1.75 o
   0  -6   9        0.06       -0.27      1.57 o
   1  -6   9       19.11       22.20      2.85 o
   2  -6   9        3.49        4.90      2.14 o
   3  -6   9        8.71        2.49      2.34 o
  -7  -5   9        0.15        1.62      2.82 o
  -6  -5   9        2.22        3.66      3.99 o
  -5  -5   9        8.53        5.53      1.97 o
  -4  -5   9        1.03        1.56      1.67 o
  -3  -5   9        2.07        4.58      1.44 o
  -2  -5   9       83.40       77.42      3.61 o
  -1  -5   9        0.09        1.14      1.62 o
   0  -5   9        3.28        5.43      1.87 o
   1  -5   9        0.81        1.58      1.57 o
   2  -5   9       38.93       39.43      4.26 o
   3  -5   9        4.37        2.01      1.93 o
   4  -5   9       13.57       12.64      2.82 o
  -7  -4   9       25.00       27.84      3.41 o
  -6  -4   9        0.19        1.47      5.12 o
  -5  -4   9        8.58       10.76      2.22 o
  -4  -4   9       18.35       21.68      3.89 o
  -3  -4   9        1.26        2.62      1.78 o
  -2  -4   9        9.03        9.56      1.69 o
  -1  -4   9        0.04        1.23      1.65 o
   0  -4   9      104.63       94.81      4.91 o
   1  -4   9       30.73       27.11      2.96 o
   2  -4   9       14.93       16.84      2.65 o
   3  -4   9        0.58        0.84      1.75 o
   4  -4   9        3.15        4.00      2.05 o
   5  -4   9        8.77        9.47      3.05 o
  -7  -3   9        0.53       -0.09      1.92 o
  -6  -3   9        0.00       -0.58      1.78 o
  -5  -3   9      175.46      196.35      7.68 o
  -4  -3   9        4.74        8.78      2.04 o
  -3  -3   9       78.64       66.98      4.11 o
  -2  -3   9      132.61      127.67      4.32 o
  -1  -3   9      149.97      150.71      4.68 o
   0  -3   9      290.35      270.82     13.34 o
   1  -3   9      289.61      265.19      8.35 o
   2  -3   9        0.53       -0.28      2.60 o
   3  -3   9        0.96        3.74      1.85 o
   4  -3   9       20.25       24.64      3.18 o
   5  -3   9       20.46       24.71      3.27 o
  -7  -2   9       32.18       35.12      3.79 o
  -6  -2   9       12.88       12.44      2.38 o
  -5  -2   9       13.46       14.82      3.02 o
  -4  -2   9      100.34       91.97      4.91 o
  -3  -2   9       31.96       30.07      4.08 o
  -2  -2   9       14.04       13.07      1.63 o
  -1  -2   9       15.92       12.27      1.57 o
   0  -2   9        4.29        2.37      1.17 o
   1  -2   9      153.87      148.82      5.88 o
   2  -2   9       23.12       16.96      2.37 o
   3  -2   9        8.93        5.87      1.99 o
   4  -2   9       14.87       13.52      2.39 o
   5  -2   9        0.05       -0.91      1.54 o
   6  -2   9        6.61        9.05      2.99 o
  -7  -1   9        2.82        1.84      2.84 o
  -6  -1   9        8.44        8.10      2.22 o
  -5  -1   9       35.32       35.61      3.40 o
  -4  -1   9        3.67        3.11      1.63 o
  -3  -1   9        7.67        8.92      1.47 o
  -2  -1   9       39.06       38.04      3.55 o
  -1  -1   9       13.23        5.59      1.26 o
   0  -1   9        0.02        0.88      1.00 o
   1  -1   9        2.73        3.47      1.22 o
   2  -1   9        5.89        4.85      1.74 o
   3  -1   9        0.18       -0.22      1.68 o
   4  -1   9       12.47       12.82      2.36 o
   5  -1   9       22.32       26.80      2.51 o
   6  -1   9        0.05        0.81      1.78 o
  -7   0   9        0.25        1.68      2.06 o
  -6   0   9       83.86       91.32      5.40 o
  -5   0   9      205.78      201.27      7.61 o
  -4   0   9       38.64       39.41      3.31 o
  -3   0   9       37.39       34.09      2.22 o
  -2   0   9       20.51       23.48      2.50 o
  -1   0   9        6.18        5.46      1.33 o
   0   0   9      128.85      116.37      3.80 o
   1   0   9        3.50        1.96      1.14 o
   2   0   9       29.06       26.55      2.11 o
   3   0   9       12.94       13.16      1.59 o
   4   0   9       23.55       22.40      2.40 o
   5   0   9        6.93        5.77      1.81 o
   6   0   9       10.34       11.46      2.01 o
   7   0   9        5.64        1.85      2.08 o
  -7   1   9       13.88       12.66      2.54 o
  -6   1   9        0.05        0.35      1.62 o
  -5   1   9       37.47       34.47      3.30 o
  -4   1   9       86.71       79.79      4.47 o
  -3   1   9       14.10       12.92      1.56 o
  -2   1   9        0.25       -0.44      1.30 o
  -1   1   9      917.03      858.31     12.29 o
   0   1   9      106.67      107.07      3.67 o
   1   1   9       30.21       29.56      2.12 o
   2   1   9      201.91      195.24      4.98 o
   3   1   9        9.13       10.63      1.26 o
   4   1   9        2.10        0.05      1.27 o
   5   1   9       21.65       17.17      1.94 o
   6   1   9       10.09        9.43      1.86 o
   7   1   9        6.82        6.40      2.36 o
  -7   2   9       53.57       52.55      4.58 o
  -6   2   9        9.27        6.86      2.44 o
  -5   2   9       11.39       10.13      2.27 o
  -4   2   9        1.73        3.92      1.71 o
  -3   2   9        3.60        3.41      1.25 o
  -2   2   9      247.91      271.94      6.65 o
  -1   2   9       22.32       17.57      1.84 o
   0   2   9      939.61      912.16     12.66 o
   1   2   9       24.08       31.02      2.05 o
   2   2   9       15.89       12.86      1.50 o
   3   2   9       24.49       23.87      1.57 o
   4   2   9        6.03        4.94      1.17 o
   5   2   9       22.03       25.88      2.19 o
   6   2   9       18.28       23.06      2.29 o
   7   2   9        5.81        2.21      2.14 o
  -7   3   9        7.48        7.76      2.56 o
  -6   3   9        0.40        0.03      3.97 o
  -5   3   9      108.88      100.19      5.41 o
  -4   3   9        8.51       10.38      2.28 o
  -3   3   9       93.37       97.35      3.59 o
  -2   3   9        1.75        2.17      1.17 o
  -1   3   9      465.09      411.54      7.52 o
   0   3   9        5.93        5.96      2.00 o
   1   3   9      258.54      301.40      6.19 o
   2   3   9        0.47        0.48      1.03 o
   3   3   9      254.78      208.89      4.31 o
   4   3   9       53.12       50.01      2.27 o
   5   3   9       47.10       35.91      4.07 o
   6   3   9        6.63        9.67      1.83 o
   7   3   9       10.64       12.06      3.40 o
  -7   4   9       22.01       23.58      3.33 o
  -6   4   9       91.65       98.07      5.64 o
  -5   4   9       62.69       60.24      4.32 o
  -4   4   9        0.23       -0.52      1.71 o
  -3   4   9      512.50      452.95      8.41 o
  -2   4   9      242.98      233.51      7.51 o
  -1   4   9       36.90       36.09      2.45 o
   0   4   9       90.02       99.32      3.63 o
   1   4   9       13.38        7.64      1.28 o
   2   4   9       80.25       84.99      3.19 o
   3   4   9       59.41       44.85      1.92 o
   4   4   9        0.01       -0.52      0.81 o
   5   4   9       36.91       35.33      3.80 o
   6   4   9        6.87        9.71      1.74 o
   7   4   9        0.87        3.85      1.86 o
   8   4   9        0.34        2.44      1.84 o
  -6   5   9        8.42       13.50      3.46 o
  -5   5   9       32.97       33.72      3.35 o
  -4   5   9      101.06       98.56      5.08 o
  -3   5   9      117.94      123.25      4.17 o
  -2   5   9      528.50      555.79      9.72 o
  -1   5   9        5.35        7.40      1.37 o
   0   5   9        7.53        4.08      1.18 o
   1   5   9       14.68       10.01      2.52 o
   2   5   9      234.85      216.63      4.82 o
   3   5   9      104.51       97.63      3.28 o
   4   5   9        7.48        6.37      1.19 o
   5   5   9        0.45        1.72      1.26 o
   6   5   9       16.35       19.56      1.85 o
   7   5   9        0.14        5.52      1.99 o
   8   5   9        0.04        3.53      3.42 o
  -6   6   9        2.18        4.55      2.18 o
  -5   6   9        0.57        0.80      1.81 o
  -4   6   9        1.08        4.36      1.83 o
  -3   6   9        5.71        9.61      1.59 o
  -2   6   9        2.80        1.88      1.24 o
  -1   6   9      282.11      265.81      6.44 o
   0   6   9       29.69       32.75      2.09 o
   1   6   9       26.34       23.37      1.39 o
   2   6   9        2.72        2.43      0.80 o
   3   6   9       83.65       77.68      2.50 o
   4   6   9        0.46        0.91      0.85 o
   5   6   9        0.58        0.39      0.99 o
   6   6   9        1.66        2.67      1.52 o
   7   6   9        5.85        7.11      2.05 o
   8   6   9        5.16        7.46      3.79 o
  -6   7   9        2.75        4.34      3.29 o
  -5   7   9       12.19       14.80      2.48 o
  -4   7   9       16.70       25.01      4.12 o
  -3   7   9        1.18        1.31      1.45 o
  -2   7   9       15.40       15.51      1.54 o
  -1   7   9        1.29        2.34      1.04 o
   0   7   9        0.56        1.30      0.95 o
   1   7   9        4.97        9.29      1.12 o
   2   7   9        0.77        0.98      1.01 o
   3   7   9       29.83       27.69      3.36 o
   4   7   9        5.71        2.51      1.18 o
   5   7   9        1.88        5.76      1.43 o
   6   7   9        1.26        0.71      1.25 o
   7   7   9        0.83        2.46      1.67 o
   8   7   9        0.95        2.84      1.99 o
  -5   8   9        6.05       -0.79      3.11 o
  -4   8   9       21.02       29.52      3.08 o
  -3   8   9       18.29       20.31      1.82 o
  -2   8   9       23.77       22.79      2.11 o
  -1   8   9       28.15       25.22      1.82 o
   0   8   9       25.59       25.45      2.07 o
   1   8   9       12.21       14.47      1.80 o
   2   8   9        3.69        5.35      1.78 o
   3   8   9       12.11       15.90      1.70 o
   4   8   9       20.36       16.88      2.82 o
   5   8   9       23.43       18.67      2.98 o
   6   8   9       15.14       18.84      2.24 o
   7   8   9        7.06       10.91      8.16 o
   8   8   9        0.52        3.70      2.18 o
  -5   9   9        0.00        2.51      3.21 o
  -4   9   9       33.74       35.99      4.69 o
  -3   9   9       23.55       27.91      2.91 o
  -2   9   9       21.86       22.52      2.21 o
  -1   9   9       14.73       15.32      2.02 o
   0   9   9        1.07        1.57      1.67 o
   1   9   9        6.84        5.86      1.46 o
   2   9   9       11.30       13.13      1.77 o
   3   9   9       16.20       15.34      1.83 o
   4   9   9        9.04       11.67      1.75 o
   5   9   9       19.86       16.50      2.21 o
   6   9   9       53.04       51.93      3.21 o
   7   9   9       11.51        6.56      2.24 o
  -3  10   9       10.19       12.00      2.39 o
  -2  10   9       11.22       10.89      1.94 o
  -1  10   9        6.22        5.52      1.71 o
   0  10   9        0.41       -0.98      1.43 o
   1  10   9       20.04       18.53      4.04 o
   2  10   9       69.97       74.44      3.56 o
   3  10   9        1.23        2.36      1.45 o
   4  10   9        0.04        0.13      1.33 o
   5  10   9        7.68        5.54      1.60 o
   6  10   9       59.57       65.13      4.17 o
   7  10   9        2.59       -0.17      1.79 o
  -3  11   9        0.21       -0.43      2.05 o
  -2  11   9        5.77        7.99      2.21 o
  -1  11   9        0.21       -0.74      1.73 o
   0  11   9       26.90       21.89      2.37 o
   1  11   9        0.05       -0.31      1.56 o
   2  11   9       19.86       32.16      2.72 o
   3  11   9        1.90        3.68      1.60 o
   4  11   9        0.28        1.08      1.53 o
   5  11   9        0.96        1.32      1.54 o
   6  11   9        0.03       -2.08      1.96 o
   7  11   9        2.02       -2.82      1.88 o
  -2  12   9        3.63        8.17      6.30 o
  -1  12   9       12.60       14.31      2.26 o
   0  12   9        2.65        2.48      1.82 o
   1  12   9        4.31        2.12      1.76 o
   2  12   9        2.25        1.57      1.65 o
   3  12   9        0.02       -0.05      1.56 o
   4  12   9        0.69        2.96      1.74 o
   5  12   9        1.25        3.49      1.73 o
   6  12   9        8.46        8.77      3.06 o
  -1  13   9        6.70       14.06      4.93 o
   0  13   9        8.23       12.45      2.26 o
   1  13   9        1.66        6.56      1.91 o
   2  13   9        0.96        1.72      1.69 o
   3  13   9        0.22       -1.72      1.71 o
   4  13   9        3.25        8.85      3.85 o
   5  13   9        1.96        2.06      2.65 o
   6  13   9        0.36        3.31      2.03 o
   0  14   9        0.00        3.72      2.46 o
   1  14   9        1.71        6.07      2.80 o
   2  14   9        0.10        0.50      1.72 o
   3  14   9        0.01        1.57      1.90 o
   4  14   9        0.22        0.83      2.24 o
  -4  -7  10        1.74        4.78      2.64 o
  -3  -7  10        0.44       -1.05      1.58 o
  -2  -7  10        1.33        2.86      2.80 o
  -1  -7  10        2.69        7.12      2.06 o
   0  -7  10        0.20        3.08      4.30 o
   1  -7  10        2.17        1.17      2.21 o
  -5  -6  10        5.43        1.96      3.17 o
  -4  -6  10        0.80       -0.39      2.99 o
  -3  -6  10        0.30        2.48      1.88 o
  -2  -6  10        4.73        8.79      3.31 o
  -1  -6  10       12.64       11.68      2.26 o
   0  -6  10       11.32       18.05      5.11 o
   1  -6  10       10.38        8.91      2.29 o
   2  -6  10        0.12       -0.19      3.04 o
  -6  -5  10        3.64        6.72      3.19 o
  -5  -5  10        0.13       -1.44      2.29 o
  -4  -5  10        1.62        0.46      1.72 o
  -3  -5  10        7.62        4.68      1.61 o
  -2  -5  10       17.75       20.15      2.60 o
  -1  -5  10        0.77        0.39      1.57 o
   0  -5  10        2.87        3.36      1.82 o
   1  -5  10        0.45        0.77      1.80 o
   2  -5  10        0.61        2.75      1.92 o
   3  -5  10        0.12        1.87      2.04 o
  -6  -4  10        5.74        5.60      2.17 o
  -5  -4  10        4.07        8.27      3.20 o
  -4  -4  10       11.85       15.53      2.57 o
  -3  -4  10       15.94       20.46      2.15 o
  -2  -4  10        3.73        6.87      1.93 o
  -1  -4  10      103.73       89.43      7.40 o
   0  -4  10       10.42       11.10      2.22 o
   1  -4  10        1.73        0.78      1.73 o
   2  -4  10       13.46       16.31      3.21 o
   3  -4  10        5.44        5.79      2.28 o
   4  -4  10        0.45        0.72      2.09 o
  -7  -3  10        0.75        4.48      2.09 o
  -6  -3  10        0.44        3.54      2.07 o
  -5  -3  10       13.55       12.30      3.21 o
  -4  -3  10        4.61        3.75      2.02 o
  -3  -3  10       32.62       29.24      2.33 o
  -2  -3  10      100.65       97.25      5.23 o
  -1  -3  10      248.54      225.77      7.61 o
   0  -3  10       54.27       50.42      3.73 o
   1  -3  10       37.17       38.59      3.50 o
   2  -3  10       21.07       30.20      3.57 o
   3  -3  10        3.64        5.08      2.15 o
   4  -3  10       10.75       16.95      2.87 o
   5  -3  10        1.33        1.39      2.20 o
  -7  -2  10        2.43        5.66      2.40 o
  -6  -2  10        7.26        7.83      5.26 o
  -5  -2  10       18.11       23.73      3.10 o
  -4  -2  10       25.66       32.77      3.23 o
  -3  -2  10       19.13       21.01      2.64 o
  -2  -2  10       25.00       25.35      2.20 o
  -1  -2  10       93.18       97.85      3.86 o
   0  -2  10       66.94       62.80      3.10 o
   1  -2  10       10.74       18.63      3.43 o
   2  -2  10       46.53       47.27      3.82 o
   3  -2  10       10.56        8.97      4.53 o
   4  -2  10        0.07       -1.15      1.97 o
   5  -2  10        6.64        8.17      2.73 o
  -7  -1  10        5.27       10.41      2.74 o
  -6  -1  10        8.41        9.79      2.44 o
  -5  -1  10       32.43       34.85      3.37 o
  -4  -1  10      208.66      190.19      7.34 o
  -3  -1  10       22.29       16.96      1.70 o
  -2  -1  10       25.96       25.83      2.13 o
  -1  -1  10       42.27       44.65      2.63 o
   0  -1  10       17.82       19.51      1.92 o
   1  -1  10      156.16      135.72      4.43 o
   2  -1  10      131.77      124.29      5.73 o
   3  -1  10       63.24       62.84      4.33 o
   4  -1  10        9.07        6.56      2.18 o
   5  -1  10        6.58        4.22      3.37 o
   6  -1  10       12.16       13.88      3.22 o
  -7   0  10        0.06        3.22      2.17 o
  -6   0  10        0.44        0.67      2.32 o
  -5   0  10       74.78       76.91      4.93 o
  -4   0  10       12.08       12.50      5.11 o
  -3   0  10        6.18        8.10      1.35 o
  -2   0  10        0.02       -1.27      1.06 o
  -1   0  10        0.32        2.36      1.22 o
   0   0  10       20.07       14.72      1.76 o
   1   0  10      190.42      184.55      6.12 o
   2   0  10       47.86       46.08      3.49 o
   3   0  10       23.75       23.08      3.16 o
   4   0  10        1.29        2.10      1.73 o
   5   0  10       35.08       32.36      3.64 o
   6   0  10       19.08       16.03      3.03 o
  -7   1  10        2.97        4.24      2.13 o
  -6   1  10        3.19       -1.15      1.67 o
  -5   1  10       19.29       18.62      2.76 o
  -4   1  10       43.15       34.61      3.31 o
  -3   1  10        9.27        8.35      1.60 o
  -2   1  10        0.00        1.30      1.27 o
  -1   1  10        0.23       -0.62      1.47 o
   0   1  10        4.16        1.01      1.21 o
   1   1  10       17.23       13.12      1.67 o
   2   1  10      294.43      286.59      6.52 o
   3   1  10       33.00       35.02      6.04 o
   4   1  10        3.19        4.15      1.83 o
   5   1  10       27.91       24.19      3.05 o
   6   1  10        1.27        2.24      2.08 o
   7   1  10        1.46        5.55      3.51 o
  -7   2  10       13.70       19.23      4.18 o
  -6   2  10        3.93        6.16      2.26 o
  -5   2  10       18.69       15.83      2.66 o
  -4   2  10       26.84       26.29      2.93 o
  -3   2  10       16.87       20.29      2.03 o
  -2   2  10       22.29       21.69      2.04 o
  -1   2  10       18.62       23.26      1.99 o
   0   2  10        8.67        4.30      1.45 o
   1   2  10        2.78        5.15      1.42 o
   2   2  10        0.42        0.28      1.16 o
   3   2  10       38.90       35.16      2.39 o
   4   2  10        1.07        0.64      1.60 o
   5   2  10        4.05        0.27      1.75 o
   6   2  10       13.38       17.56      3.93 o
   7   2  10        3.90       10.51      3.51 o
  -7   3  10       24.31       21.53      5.71 o
  -6   3  10        9.11       13.28      2.71 o
  -5   3  10       13.24       10.85      2.50 o
  -4   3  10       24.77       31.56      3.16 o
  -3   3  10        0.68        0.18      1.69 o
  -2   3  10       37.64       43.52      3.07 o
  -1   3  10        3.16        1.90      1.25 o
   0   3  10      144.87      121.82      4.93 o
   1   3  10        1.18        2.10      1.15 o
   2   3  10        2.36        2.57      1.22 o
   3   3  10      122.23      127.72      4.25 o
   4   3  10       11.35       12.90      1.81 o
   5   3  10       32.64       26.11      2.87 o
   6   3  10       19.18       17.08      2.67 o
   7   3  10        0.03       -0.19      2.82 o
  -6   4  10       18.99       19.46      3.04 o
  -5   4  10        3.12        2.54      1.99 o
  -4   4  10      295.15      282.53      8.92 o
  -3   4  10      183.15      191.18      5.40 o
  -2   4  10       60.08       58.10      3.33 o
  -1   4  10       57.58       51.52      2.72 o
   0   4  10       28.93       36.25      2.30 o
   1   4  10        9.07       13.08      1.90 o
   2   4  10      163.76      153.25      4.53 o
   3   4  10       37.06       35.91      2.39 o
   4   4  10      110.61      116.33      4.22 o
   5   4  10      135.72      123.73      4.53 o
   6   4  10       10.26       11.15      2.43 o
   7   4  10        1.03       -0.76      2.65 o
  -6   5  10        0.66        1.26      2.02 o
  -5   5  10        2.57        1.42      2.99 o
  -4   5  10      120.88      110.97      5.48 o
  -3   5  10      136.93      132.39      4.51 o
  -2   5  10       15.89       18.13      2.59 o
  -1   5  10       81.71       70.28      3.17 o
   0   5  10       16.30       13.68      1.70 o
   1   5  10        0.12        0.75      1.15 o
   2   5  10       12.68       10.73      1.49 o
   3   5  10       61.65       47.10      2.63 o
   4   5  10       68.59       71.85      3.31 o
   5   5  10        7.43        8.02      1.53 o
   6   5  10       23.37       28.00      2.34 o
   7   5  10        0.67        1.12      2.33 o
  -6   6  10        5.06        4.41      2.42 o
  -5   6  10       13.33        7.24      2.20 o
  -4   6  10        0.36        1.81      1.77 o
  -3   6  10      112.26      113.09      4.25 o
  -2   6  10      108.81       89.96      5.04 o
  -1   6  10       66.51       76.24      3.41 o
   0   6  10        7.21        1.78      1.50 o
   1   6  10        6.70        8.73      1.62 o
   2   6  10       44.06       46.47      2.65 o
   3   6  10       26.55       22.54      1.89 o
   4   6  10       36.25       43.03      2.60 o
   5   6  10       32.47       37.33      3.67 o
   6   6  10        6.00       10.95      2.37 o
   7   6  10        0.01        0.13      3.17 o
  -5   7  10        3.45        3.87      6.21 o
  -4   7  10       13.50       17.28      2.71 o
  -3   7  10        0.41        0.50      1.40 o
  -2   7  10       36.63       43.13      4.13 o
  -1   7  10      162.60      137.06      5.96 o
   0   7  10      106.99       97.79      3.63 o
   1   7  10       21.97       24.41      1.95 o
   2   7  10        6.34        4.82      1.72 o
   3   7  10      115.16       83.84      4.64 o
   4   7  10        3.62        5.64      1.80 o
   5   7  10        0.05        0.53      1.73 o
   6   7  10        3.49        4.22      2.27 o
   7   7  10        2.15        0.81      3.37 o
  -5   8  10        0.62        4.82      3.08 o
  -4   8  10       10.79       12.39      2.51 o
  -3   8  10        0.01       -0.11      1.46 o
  -2   8  10       33.23       34.82      3.40 o
  -1   8  10       61.26       61.58      3.11 o
   0   8  10        0.43        2.02      2.21 o
   1   8  10        0.37        4.03      1.93 o
   2   8  10       67.94       55.52      3.86 o
   3   8  10       34.31       31.61      4.05 o
   4   8  10        6.25        5.89      2.47 o
   5   8  10        1.19        1.06      3.06 o
   6   8  10        0.21       -1.99      2.14 o
   7   8  10        5.39        5.78      4.08 o
  -4   9  10        9.03        4.58      3.04 o
  -3   9  10        0.02        0.80      4.62 o
  -2   9  10        9.89        9.62      2.49 o
  -1   9  10        4.28        3.23      2.08 o
   0   9  10       22.45       30.91      3.23 o
   1   9  10        0.01        1.72      1.76 o
   2   9  10        6.37        6.63      1.90 o
   3   9  10        1.37        4.10      1.90 o
   4   9  10        5.02        9.98      2.17 o
   5   9  10       27.86       35.34      2.65 o
   6   9  10       12.23       17.12      2.82 o
   7   9  10        0.03        2.67      1.92 o
  -3  10  10        1.22        2.55      4.01 o
  -2  10  10        0.15        0.24      2.30 o
  -1  10  10        0.01        0.40      2.07 o
   0  10  10       15.43       13.44      2.58 o
   1  10  10       27.32       29.09      3.20 o
   2  10  10        6.02        9.45      2.35 o
   3  10  10       15.72       11.66      2.44 o
   4  10  10        2.37        1.74      1.38 o
   5  10  10        7.77        7.40      1.69 o
   6  10  10        0.35       -1.78      1.51 o
   7  10  10        0.71       -0.14      1.95 o
  -3  11  10        1.94        0.52      3.56 o
  -2  11  10        2.16        1.50      2.45 o
  -1  11  10        1.25        1.13      2.16 o
   0  11  10        1.59        4.21      2.27 o
   1  11  10       20.63       19.16      2.99 o
   2  11  10        9.86       10.40      2.36 o
   3  11  10       33.41       34.11      2.72 o
   4  11  10        0.41        0.01      1.40 o
   5  11  10       10.70       13.81      3.77 o
   6  11  10       20.44       21.78      2.54 o
   7  11  10        0.28        0.12      2.10 o
  -2  12  10        7.87       10.04      4.69 o
  -1  12  10       10.16        9.14      2.89 o
   0  12  10        0.30       -3.01      2.01 o
   1  12  10       12.06       14.03      3.38 o
   2  12  10       39.18       39.97      3.88 o
   3  12  10        1.11       -0.94      1.58 o
   4  12  10        6.13        4.04      2.66 o
   5  12  10        1.10        1.53      1.90 o
   6  12  10        2.63        4.63      1.88 o
  -1  13  10        0.55       -0.08      3.63 o
   0  13  10        5.51        9.47      2.78 o
   1  13  10        0.04       -0.28      2.03 o
   2  13  10        0.49       -1.20      2.15 o
   3  13  10        0.14       -0.90      1.63 o
   4  13  10        0.43       -0.61      1.60 o
   5  13  10        1.39        2.55      1.98 o
   1  14  10        1.45        5.14      2.59 o
   2  14  10        0.90        1.82      2.74 o
   3  14  10        1.65        4.01      2.01 o
   4  14  10        0.07        0.05      2.09 o
  -2  -7  11        3.24        2.68      3.29 o
  -4  -6  11        4.35        6.39      2.88 o
  -3  -6  11        4.08       10.90      2.95 o
  -2  -6  11        3.58        4.14      3.08 o
  -1  -6  11        0.97        5.05      2.52 o
   0  -6  11        1.49        7.56      2.25 o
   1  -6  11        0.08        1.91      2.53 o
  -5  -5  11        0.01       -0.17      1.91 o
  -4  -5  11        0.70        2.39      1.92 o
  -3  -5  11        1.83        5.64      1.93 o
  -2  -5  11        0.18        1.15      1.65 o
  -1  -5  11        4.25        7.35      2.53 o
   0  -5  11        0.05        0.07      1.68 o
   1  -5  11        0.44        2.02      2.60 o
   2  -5  11        0.60       -1.52      5.03 o
  -6  -4  11        5.16       11.70      8.53 o
  -5  -4  11        9.91       13.69      2.59 o
  -4  -4  11       29.96       27.02      3.12 o
  -3  -4  11       13.47       16.11      2.09 o
  -2  -4  11       40.29       48.86      3.82 o
  -1  -4  11       10.17       14.26      2.40 o
   0  -4  11        0.03        2.20      2.65 o
   1  -4  11        4.57        5.33      2.04 o
   2  -4  11        2.30        2.46      1.95 o
   3  -4  11        0.02       -1.63      2.05 o
  -6  -3  11        4.14        3.13      2.27 o
  -5  -3  11       16.95       18.19      2.78 o
  -4  -3  11        9.11       18.29      4.83 o
  -3  -3  11        2.57        3.65      2.32 o
  -2  -3  11        5.88        8.31      1.63 o
  -1  -3  11        2.70        4.17      1.70 o
   0  -3  11       30.50       30.03      3.38 o
   1  -3  11       25.05       31.39      5.60 o
   2  -3  11       31.42       32.07      3.44 o
   3  -3  11       13.28       15.74      5.47 o
   4  -3  11        0.74        2.34      2.22 o
  -6  -2  11        5.82       10.34      4.29 o
  -5  -2  11        0.05       -0.59      1.82 o
  -4  -2  11        0.24        4.65      2.14 o
  -3  -2  11        2.33        2.88      1.72 o
  -2  -2  11       24.61       27.04      2.31 o
  -1  -2  11        6.81        9.25      1.67 o
   0  -2  11        0.01       -1.20      2.78 o
   1  -2  11       99.49      105.96      5.52 o
   2  -2  11      132.92      122.53      6.12 o
   3  -2  11       15.05       15.69      2.75 o
   4  -2  11        0.04       -1.48      2.10 o
   5  -2  11        3.19        4.63      2.88 o
  -6  -1  11        0.00        1.11      2.69 o
  -5  -1  11       18.71       16.80      2.66 o
  -4  -1  11       18.04       17.69      2.70 o
  -3  -1  11        1.93       -0.38      1.18 o
  -2  -1  11       12.69       17.35      2.51 o
  -1  -1  11        7.06       12.90      1.77 o
   0  -1  11       12.35       11.12      1.97 o
   1  -1  11       47.28       45.24      3.63 o
   2  -1  11      253.50      235.42      8.33 o
   3  -1  11       31.68       27.09      3.22 o
   4  -1  11       15.94       21.15      3.99 o
   5  -1  11        2.31        4.52      3.27 o
  -7   0  11        0.05        2.46      3.59 o
  -6   0  11        7.48        7.96      2.25 o
  -5   0  11        7.31        7.68      2.15 o
  -4   0  11       98.64       89.84      5.20 o
  -3   0  11        3.20       -0.70      1.24 o
  -2   0  11        2.44        1.49      1.41 o
  -1   0  11       57.49       49.40      2.89 o
   0   0  11        1.05       -0.55      1.27 o
   1   0  11        0.75       -1.04      1.22 o
   2   0  11        8.97        7.67      2.14 o
   3   0  11       44.58       42.58      5.95 o
   4   0  11        5.37        3.68      2.08 o
   5   0  11        0.19       -1.31      3.41 o
   6   0  11        1.64        2.91      2.69 o
  -7   1  11        2.11        3.32      3.20 o
  -6   1  11        0.07       -0.13      2.84 o
  -5   1  11        6.04        9.13      2.40 o
  -4   1  11      134.37      122.68      5.97 o
  -3   1  11        0.03        0.59      1.38 o
  -2   1  11       32.00       29.15      2.35 o
  -1   1  11        0.72        0.24      1.23 o
   0   1  11        1.58        2.51      1.37 o
   1   1  11        0.96        2.07      1.35 o
   2   1  11       13.69       14.60      1.95 o
   3   1  11        0.48        0.65      1.72 o
   4   1  11        3.73        2.33      2.46 o
   5   1  11        0.73       -0.75      2.01 o
   6   1  11        0.77        3.65      3.03 o
  -6   2  11        0.14        0.59      2.14 o
  -5   2  11       52.86       60.40      4.52 o
  -4   2  11        4.23        3.94      3.09 o
  -3   2  11       50.05       55.25      3.09 o
  -2   2  11       18.31       13.90      1.87 o
  -1   2  11       38.56       36.43      2.62 o
   0   2  11       28.73       34.94      2.52 o
   1   2  11       30.59       30.00      2.36 o
   2   2  11       11.48       10.27      1.73 o
   3   2  11        8.53        5.19      1.51 o
   4   2  11       12.09       12.95      2.37 o
   5   2  11       22.25       20.89      3.03 o
   6   2  11        1.32        1.16      2.12 o
  -6   3  11        0.01        0.56      4.29 o
  -5   3  11        9.25        9.48      2.39 o
  -4   3  11       52.49       51.77      4.08 o
  -3   3  11       37.35       34.38      2.56 o
  -2   3  11        0.22        0.97      1.31 o
  -1   3  11       28.58       27.35      4.37 o
   0   3  11        4.20        2.19      1.40 o
   1   3  11        2.99        2.69      1.40 o
   2   3  11        2.67        5.32      1.48 o
   3   3  11       67.22       62.73      3.18 o
   4   3  11        3.42        3.75      1.61 o
   5   3  11       28.32       25.97      6.88 o
   6   3  11        0.55       -2.64      1.99 o
   7   3  11        1.76        2.23      2.96 o
  -6   4  11        3.84        2.23      2.17 o
  -5   4  11        0.68        2.74      1.96 o
  -4   4  11       21.35       20.92      2.90 o
  -3   4  11        7.40        6.39      1.66 o
  -2   4  11        1.00       -0.79      1.36 o
  -1   4  11        6.93        6.91      1.79 o
   0   4  11       75.81       61.13      3.13 o
   1   4  11        1.64        0.63      1.29 o
   2   4  11        1.30        2.11      1.27 o
   3   4  11       23.76       31.13      2.35 o
   4   4  11        3.08        4.16      1.39 o
   5   4  11        1.56        6.47      2.07 o
   6   4  11        0.01        3.39      3.09 o
   7   4  11        0.50       -4.08      2.72 o
  -6   5  11        3.25        1.43      2.31 o
  -5   5  11        7.05        8.22      2.68 o
  -4   5  11        4.11        3.47      2.68 o
  -3   5  11      108.64      111.91      4.37 o
  -2   5  11       81.83       73.63      3.53 o
  -1   5  11      228.47      222.38      5.89 o
   0   5  11      146.34      144.05      4.64 o
   1   5  11       28.23       33.16      2.38 o
   2   5  11       33.13       36.61      2.48 o
   3   5  11       35.86       45.14      3.67 o
   4   5  11       19.21       15.00      1.81 o
   5   5  11       23.38       27.07      2.38 o
   6   5  11       17.59       16.97      2.59 o
   7   5  11       10.98       13.47      3.35 o
  -6   6  11        1.11        2.80      2.46 o
  -5   6  11        3.77        8.98      3.92 o
  -4   6  11       15.28       27.96      3.49 o
  -3   6  11        1.11        3.86      1.66 o
  -2   6  11        7.94        4.04      3.45 o
  -1   6  11      644.94      623.23     10.77 o
   0   6  11      112.06      111.97      4.11 o
   1   6  11       11.30       11.66      2.78 o
   2   6  11        0.76        1.11      0.99 o
   3   6  11        4.00        4.16      1.52 o
   4   6  11        1.21        1.60      1.58 o
   5   6  11        3.20        3.32      1.93 o
   6   6  11        0.10        1.71      1.90 o
  -5   7  11        0.08        3.11      2.92 o
  -4   7  11       14.80       15.39      2.58 o
  -3   7  11        0.00       -1.82      1.85 o
  -2   7  11       22.50       31.39      2.57 o
  -1   7  11       29.95       28.84      2.44 o
   0   7  11      131.74      126.00      4.37 o
   1   7  11       85.18       90.52      3.65 o
   2   7  11        2.43        4.32      1.97 o
   3   7  11        2.26        2.58      1.91 o
   4   7  11        6.82        5.69      2.01 o
   5   7  11        1.01        0.66      1.75 o
   6   7  11        1.58        2.84      3.90 o
   7   7  11        0.16        2.67      2.99 o
  -5   8  11        1.11        5.76      2.37 o
  -4   8  11       15.00       18.85      2.80 o
  -3   8  11       12.47       11.60      1.90 o
  -2   8  11       10.07        8.09      1.97 o
  -1   8  11        0.01        0.12      2.07 o
   0   8  11       17.81       15.28      2.72 o
   1   8  11       23.18       20.69      2.87 o
   2   8  11       13.65        9.86      2.25 o
   3   8  11        6.12        4.28      2.05 o
   4   8  11        5.71        6.10      1.99 o
   5   8  11        7.39        5.32      2.05 o
   6   8  11        5.95       11.57      2.05 o
   7   8  11        3.93        4.26      3.98 o
  -4   9  11        0.09        3.55      3.30 o
  -3   9  11        9.20       10.80      2.68 o
  -2   9  11        0.87        2.16      2.43 o
  -1   9  11        4.19        2.75      2.36 o
   0   9  11       13.41       17.24      2.89 o
   1   9  11        2.05        3.93      2.23 o
   2   9  11        0.00        1.44      2.88 o
   3   9  11        1.89        3.23      3.43 o
   4   9  11        3.26        2.37      2.72 o
   5   9  11        8.55       11.99      2.37 o
   6   9  11        1.34        3.64      3.39 o
   7   9  11        8.46        0.91      4.03 o
  -3  10  11        2.23        3.77      2.31 o
  -2  10  11        3.10        2.60      2.40 o
  -1  10  11        1.54        2.86      3.39 o
   0  10  11        0.00        0.39      2.09 o
   1  10  11        1.11        1.25      2.06 o
   2  10  11        4.60        1.72      4.46 o
   3  10  11        1.39        0.56      1.84 o
   4  10  11        0.05        0.29      1.73 o
   5  10  11        4.77        5.84      2.22 o
   6  10  11       24.14       31.21      3.80 o
   7  10  11       13.96       10.18      5.16 o
  -3  11  11        0.54        1.02      4.42 o
  -2  11  11        4.53        7.00      2.80 o
  -1  11  11        2.80        4.63      2.66 o
   0  11  11        8.71        7.55      7.44 o
   1  11  11        3.91        0.69      2.13 o
   2  11  11       14.11       16.94      3.72 o
   3  11  11        0.30        0.79      2.88 o
   4  11  11        2.99        4.56      1.96 o
   5  11  11        3.69        8.11      3.79 o
   6  11  11        0.07       -1.54      2.25 o
  -2  12  11        0.02        6.52      4.32 o
  -1  12  11        0.20       -1.32      2.38 o
   0  12  11       22.31       19.03      3.32 o
   1  12  11        0.24       -2.11      1.99 o
   2  12  11        2.48        3.06      3.99 o
   3  12  11       19.59       13.11      2.71 o
   4  12  11        0.29        4.31      2.23 o
   5  12  11        1.13        4.32      2.10 o
   6  12  11        0.06       -2.23      2.56 o
  -1  13  11        2.95        4.95      4.47 o
   0  13  11        4.81        6.55      2.99 o
   1  13  11        0.21        0.13      2.27 o
   2  13  11        0.69        1.34      2.18 o
   3  13  11        2.17        0.27      2.10 o
   4  13  11        1.34        2.68      2.39 o
   5  13  11        4.14        4.58      3.04 o
   2  14  11        0.00        2.81      2.53 o
   3  14  11        3.84        1.25      2.43 o
  -2  -6  12        2.80        1.95      3.33 o
  -4  -5  12        1.17        2.21      1.92 o
  -3  -5  12        0.00        0.83      2.49 o
  -2  -5  12        8.47       11.78      2.40 o
  -1  -5  12        1.83        3.21      1.86 o
   0  -5  12        0.47        2.89      2.02 o
   1  -5  12        1.52        3.38      2.28 o
  -5  -4  12        0.12        0.00      1.91 o
  -4  -4  12        0.43        3.97      2.03 o
  -3  -4  12        2.47        4.86      1.92 o
  -2  -4  12        0.74        0.10      1.75 o
  -1  -4  12       10.75       10.87      2.82 o
   0  -4  12        0.00       -0.76      1.94 o
   1  -4  12        4.03        2.88      2.17 o
   2  -4  12        0.40        1.21      2.08 o
  -5  -3  12        0.00        2.77      2.18 o
  -4  -3  12        1.13        2.50      1.94 o
  -3  -3  12        0.49        5.37      1.97 o
  -2  -3  12       39.97       37.98      2.86 o
  -1  -3  12        1.42        0.14      1.61 o
   0  -3  12       26.99       25.13      3.01 o
   1  -3  12        0.71        2.16      1.87 o
   2  -3  12        1.47        2.24      1.93 o
   3  -3  12        0.13        2.35      2.17 o
  -6  -2  12        1.71        3.19      2.27 o
  -5  -2  12        0.12       -1.40      1.79 o
  -4  -2  12       64.55       66.56      4.72 o
  -3  -2  12        0.84       -0.23      1.38 o
  -2  -2  12        2.98        5.06      2.19 o
  -1  -2  12       65.07       65.59      3.50 o
   0  -2  12       18.20       17.29      3.29 o
   1  -2  12        4.58        4.09      1.94 o
   2  -2  12        5.38        4.11      3.45 o
   3  -2  12        8.52       12.19      2.63 o
   4  -2  12        5.41        7.40      2.83 o
  -6  -1  12        0.24        2.28      2.20 o
  -5  -1  12        8.07       10.83      2.36 o
  -4  -1  12        0.01        5.41      2.01 o
  -3  -1  12        5.66        4.43      1.51 o
  -2  -1  12       12.18       10.77      1.80 o
  -1  -1  12        0.07        2.32      1.33 o
   0  -1  12        0.31       -0.81      1.36 o
   1  -1  12        0.00        0.45      2.10 o
   2  -1  12       45.67       44.78      4.00 o
   3  -1  12        2.76        2.33      2.23 o
   4  -1  12        0.00        3.80      2.49 o
  -6   0  12        2.58        4.68      2.24 o
  -5   0  12        9.63       13.22      2.67 o
  -4   0  12       98.90       77.10      4.96 o
  -3   0  12        5.51        2.63      1.45 o
  -2   0  12       19.27       16.31      2.03 o
  -1   0  12        0.02       -0.81      1.39 o
   0   0  12        4.47        5.82      1.62 o
   1   0  12        2.01        2.92      3.16 o
   2   0  12      119.77      122.33      6.06 o
   3   0  12       18.30       24.94      3.08 o
   4   0  12       13.24       15.59      3.59 o
   5   0  12       50.43       51.97      4.70 o
  -6   1  12        2.11        4.61      3.25 o
  -5   1  12        0.29        2.56      3.72 o
  -4   1  12       51.49       49.21      4.14 o
  -3   1  12        2.01        1.43      1.27 o
  -2   1  12       62.76       51.90      3.13 o
  -1   1  12        4.64        6.81      1.73 o
   0   1  12       25.03       31.24      3.08 o
   1   1  12        1.05        2.50      1.53 o
   2   1  12       10.28       11.56      2.30 o
   3   1  12       14.16        9.77      2.39 o
   4   1  12        2.65        1.98      3.97 o
   5   1  12        1.17       -1.11      2.15 o
  -6   2  12        6.70        5.71      4.95 o
  -5   2  12       26.35       29.19      3.50 o
  -4   2  12        0.67        2.54      2.15 o
  -3   2  12        3.94        1.46      1.56 o
  -2   2  12        1.09        1.31      1.62 o
  -1   2  12        4.56        3.74      3.25 o
   0   2  12       42.18       39.64      2.82 o
   1   2  12       12.36       14.58      2.01 o
   2   2  12        2.93        3.68      1.68 o
   3   2  12       25.00       22.87      2.91 o
   4   2  12        0.40        0.68      1.83 o
   5   2  12        4.62        5.47      2.57 o
   6   2  12        2.52        5.45      2.57 o
  -6   3  12        0.28        2.26      2.43 o
  -5   3  12       25.25       28.86      3.47 o
  -4   3  12       20.82       17.01      2.68 o
  -3   3  12        0.49        1.14      1.89 o
  -2   3  12        1.08       -1.05      1.50 o
  -1   3  12      164.34      146.23      5.99 o
   0   3  12        0.37        1.73      1.70 o
   1   3  12        0.84        2.02      1.49 o
   2   3  12       64.24       69.64      3.53 o
   3   3  12       10.94       13.19      1.99 o
   4   3  12        5.76        8.62      3.65 o
   5   3  12       16.23       20.36      6.34 o
   6   3  12        5.42        8.08      2.62 o
  -6   4  12        0.97        3.86      2.61 o
  -5   4  12        2.23        2.84      2.70 o
  -4   4  12       60.30       60.85      4.50 o
  -3   4  12       20.88       20.80      2.59 o
  -2   4  12       25.65       23.14      2.49 o
  -1   4  12       36.87       41.05      2.90 o
   0   4  12       12.80       12.52      1.89 o
   1   4  12        0.77       -1.88      1.25 o
   2   4  12       14.04       21.31      2.41 o
   3   4  12       60.69       58.00      3.28 o
   4   4  12        1.59        2.73      1.46 o
   5   4  12       18.25       26.00      3.44 o
   6   4  12       44.93       48.38      4.23 o
  -6   5  12        4.43        8.81      3.54 o
  -5   5  12       27.43       30.42      3.51 o
  -4   5  12        8.92       11.76      3.16 o
  -3   5  12       11.81       10.52      1.99 o
  -2   5  12      110.42      125.40      4.74 o
  -1   5  12      103.51      107.06      4.30 o
   0   5  12        3.81        4.07      1.55 o
   1   5  12       55.44       63.66      3.30 o
   2   5  12       52.34       53.33      3.04 o
   3   5  12       13.39       17.13      2.19 o
   4   5  12        0.00        0.98      1.40 o
   5   5  12      103.30      113.50      7.43 o
   6   5  12       22.99       25.89      3.07 o
  -5   6  12        1.47        1.03      2.15 o
  -4   6  12       38.06       40.40      3.73 o
  -3   6  12        2.01        0.33      1.54 o
  -2   6  12        8.67        8.57      1.84 o
  -1   6  12        0.15        0.20      1.68 o
   0   6  12        0.16       -0.55      1.56 o
   1   6  12       11.97        8.79      2.46 o
   2   6  12       11.07        6.23      1.67 o
   3   6  12       56.05       43.23      4.93 o
   4   6  12        1.79        1.87      1.38 o
   5   6  12       25.40       23.89      3.20 o
   6   6  12        7.81        8.73      3.92 o
  -5   7  12        0.05        5.04      2.25 o
  -4   7  12        1.27        2.36      2.00 o
  -3   7  12        5.22        8.78      2.28 o
  -2   7  12        2.30        4.06      1.62 o
  -1   7  12      210.09      212.71      9.83 o
   0   7  12        7.58       11.93      2.85 o
   1   7  12       28.14       30.29      2.46 o
   2   7  12      227.00      210.85      7.94 o
   3   7  12       10.26        8.51      3.74 o
   4   7  12        0.39        3.02      2.05 o
   5   7  12        1.83        2.29      2.55 o
   6   7  12        2.56        3.88      2.67 o
  -4   8  12        2.02        6.81      2.42 o
  -3   8  12        0.16       -1.45      1.62 o
  -2   8  12        4.35        5.19      2.20 o
  -1   8  12       12.03       13.75      3.03 o
   0   8  12       46.60       54.39      4.46 o
   1   8  12        6.73        5.32      2.30 o
   2   8  12       45.06       41.39      3.75 o
   3   8  12        0.05       -1.67      2.65 o
   4   8  12        0.88        2.83      2.10 o
   5   8  12        9.99       10.63      2.47 o
   6   8  12        1.34        3.78      2.06 o
   7   8  12        0.32        1.41      2.51 o
  -4   9  12        2.48        8.89      3.72 o
  -3   9  12        1.38        4.38      2.66 o
  -2   9  12        0.27       -0.12      2.09 o
  -1   9  12        0.98        2.62      2.47 o
   0   9  12        0.14        2.09      2.61 o
   1   9  12        6.77       10.80      3.57 o
   2   9  12       16.68       16.86      2.71 o
   3   9  12        0.14        0.91      2.59 o
   4   9  12        1.64        0.91      1.88 o
   5   9  12        5.33        4.10      2.40 o
   6   9  12        0.14        3.52      2.31 o
  -3  10  12        8.65       11.98      3.17 o
  -2  10  12        0.58        1.67      2.87 o
  -1  10  12        2.46        2.95      2.50 o
   0  10  12        0.19        0.82      2.41 o
   1  10  12        2.37        4.32      2.82 o
   2  10  12        1.55        2.03      1.98 o
   3  10  12        3.63        4.55      2.49 o
   4  10  12        0.58        2.90      2.10 o
   5  10  12        0.80        1.75      2.05 o
   6  10  12        2.78        3.84      4.73 o
  -2  11  12        0.22        1.85      2.59 o
  -1  11  12        6.43       12.17      3.10 o
   0  11  12        1.59        0.79      2.41 o
   1  11  12        0.02       -1.84      2.17 o
   2  11  12        0.22        0.98      2.43 o
   3  11  12       15.37       11.11      4.01 o
   4  11  12        8.23       12.28      3.59 o
   5  11  12        1.90        2.61      3.12 o
   6  11  12        0.97        3.74      5.97 o
  -1  12  12        0.04       -0.22      2.77 o
   0  12  12        8.68        6.50      2.82 o
   1  12  12        0.11        1.86      2.41 o
   2  12  12       13.54       11.71      2.91 o
   3  12  12       17.79       28.23      3.69 o
   4  12  12        1.11        5.98      2.59 o
   5  12  12        4.20        4.32      2.31 o
   0  13  12        0.45        1.12      3.63 o
   1  13  12        2.01        0.72      2.66 o
   2  13  12        2.25        2.58      2.49 o
   3  13  12       11.78       13.99      3.19 o
   4  13  12        1.46        2.93      2.71 o
  -3  -4  13        0.75        4.16      2.69 o
  -2  -4  13        8.52       10.85      3.42 o
  -1  -4  13        0.18       -0.56      3.53 o
   0  -4  13        5.79        4.19      3.21 o
   1  -4  13        4.43        2.57      3.53 o
  -4  -3  13        2.37        9.42      3.07 o
  -3  -3  13        9.53       12.72      2.77 o
  -2  -3  13        4.70        7.69      2.24 o
  -1  -3  13        1.15        5.22      1.97 o
   0  -3  13        0.00        1.29      1.90 o
   1  -3  13        2.76        6.55      2.43 o
   2  -3  13        0.60       -1.46      2.06 o
  -5  -2  13        1.23        5.45      2.28 o
  -4  -2  13        1.32        2.52      4.52 o
  -3  -2  13        3.31        5.47      2.17 o
  -2  -2  13       11.22       12.74      2.03 o
  -1  -2  13        1.53        3.40      1.86 o
   0  -2  13        1.15        2.93      1.85 o
   1  -2  13        2.23        5.21      2.61 o
   2  -2  13        1.00        0.39      2.70 o
   3  -2  13        1.05        3.58      5.97 o
  -5  -1  13        5.58        6.30      3.04 o
  -4  -1  13        0.02       -0.92      1.92 o
  -3  -1  13       19.78       22.74      2.98 o
  -2  -1  13        8.02        9.70      1.83 o
  -1  -1  13        0.68        1.21      2.03 o
   0  -1  13        3.58        5.16      2.27 o
   1  -1  13        0.66        3.58      2.02 o
   2  -1  13        4.43        6.45      2.23 o
   3  -1  13       37.96       32.63      3.86 o
   4  -1  13       10.42       17.73      6.38 o
  -5   0  13       13.40       14.14      2.68 o
  -4   0  13       22.57       23.19      3.13 o
  -3   0  13        0.00        3.65      1.96 o
  -2   0  13        0.57       -1.00      1.56 o
  -1   0  13        6.01        3.46      1.66 o
   0   0  13        0.90       -0.37      1.49 o
   1   0  13       15.35       14.92      2.60 o
   2   0  13        5.92        5.58      4.02 o
   3   0  13       66.13       66.28      4.87 o
   4   0  13       62.84       74.19      8.68 o
  -5   1  13        0.72        1.85      3.64 o
  -4   1  13        0.30        1.13      2.32 o
  -3   1  13        1.96        1.62      2.03 o
  -2   1  13        0.87        1.09      1.56 o
  -1   1  13       13.76       16.26      2.18 o
   0   1  13        1.46        2.93      1.65 o
   1   1  13        2.85        3.35      1.59 o
   2   1  13       73.66       71.67      4.73 o
   3   1  13        1.89       -0.97      2.09 o
   4   1  13       32.22       37.40      3.93 o
   5   1  13        9.22       10.69      4.01 o
  -5   2  13        3.71        5.72      2.50 o
  -4   2  13        8.00       11.36      4.26 o
  -3   2  13       21.87       20.00      2.91 o
  -2   2  13        6.32        4.19      1.88 o
  -1   2  13       21.15       19.00      2.32 o
   0   2  13        3.18        2.42      1.70 o
   1   2  13       69.01       68.67      3.66 o
   2   2  13        3.68        6.67      2.19 o
   3   2  13       43.99       51.99      5.47 o
   4   2  13        0.02       -1.22      2.24 o
   5   2  13       12.40       18.04      3.16 o
  -5   3  13        1.68        2.19      2.30 o
  -4   3  13        1.38        2.51      2.16 o
  -3   3  13       12.17       17.27      7.32 o
  -2   3  13        1.71        3.14      1.77 o
  -1   3  13        2.29        3.69      1.79 o
   0   3  13        0.84        4.91      1.69 o
   1   3  13        4.79        1.78      1.63 o
   2   3  13       39.82       44.96      3.09 o
   3   3  13        1.23        1.89      1.57 o
   4   3  13        0.73        0.69      1.89 o
   5   3  13        0.54       -2.76      3.83 o
  -5   4  13       11.67       11.40      2.88 o
  -4   4  13        6.95        5.94      2.37 o
  -3   4  13        0.93       -0.46      2.75 o
  -2   4  13        1.17       -0.04      1.77 o
  -1   4  13       19.47       23.55      2.49 o
   0   4  13        0.60        1.70      1.55 o
   1   4  13        0.05       -0.35      1.53 o
   2   4  13       13.58       17.37      2.82 o
   3   4  13        2.20        1.71      1.49 o
   4   4  13        0.10        0.30      3.17 o
   5   4  13        0.39       -0.64      1.85 o
   6   4  13        4.04        4.47      2.38 o
  -5   5  13        4.23        5.84      2.40 o
  -4   5  13        0.32       -2.09      1.83 o
  -3   5  13        0.54        3.23      2.19 o
  -2   5  13       25.73       26.88      2.58 o
  -1   5  13        5.78        4.59      2.48 o
   0   5  13        0.04       -0.41      1.57 o
   1   5  13        5.93        6.99      2.37 o
   2   5  13        0.49       -0.32      1.39 o
   3   5  13        0.73        0.81      2.64 o
   4   5  13        6.08       12.69      2.00 o
   5   5  13        0.07        0.84      2.09 o
   6   5  13        3.21        4.85      2.47 o
  -5   6  13        6.34        4.99      2.66 o
  -4   6  13        0.11       -1.48      1.96 o
  -3   6  13        0.96        1.14      2.76 o
  -2   6  13        0.05        2.86      1.59 o
  -1   6  13        8.15       11.19      3.42 o
   0   6  13       54.44       49.24      3.21 o
   1   6  13       15.74       13.52      2.03 o
   2   6  13       15.15       18.90      2.10 o
   3   6  13       10.66       10.30      1.94 o
   4   6  13        0.14        0.90      1.75 o
   5   6  13        5.95        8.89      2.59 o
   6   6  13        9.73       10.10      4.45 o
  -4   7  13        0.26        3.59      2.26 o
  -3   7  13        2.29        4.06      2.04 o
  -2   7  13        2.24        2.17      1.75 o
  -1   7  13        1.23        4.80      1.72 o
   0   7  13      165.07      167.95      7.23 o
   1   7  13       80.56       84.01      6.32 o
   2   7  13      105.60       93.91      5.68 o
   3   7  13        4.33        6.64      4.31 o
   4   7  13        4.08        3.73      2.68 o
   5   7  13        5.92        7.09      2.52 o
   6   7  13       20.07       25.13      5.07 o
  -4   8  13        0.49        1.15      2.74 o
  -3   8  13        9.65        9.28      2.52 o
  -2   8  13       27.49       41.10      4.30 o
  -1   8  13       14.31       24.55      3.73 o
   0   8  13       34.61       30.08      3.70 o
   1   8  13      119.39      121.75      6.37 o
   2   8  13       52.03       52.63      5.12 o
   3   8  13        0.25        0.62      4.96 o
   4   8  13        6.52        7.16      2.44 o
   5   8  13       16.10       19.26      4.98 o
   6   8  13        0.01        3.60      2.30 o
  -3   9  13        9.13        6.72      3.84 o
  -2   9  13        0.97       -1.00      2.82 o
  -1   9  13       26.45       26.17      3.74 o
   0   9  13       13.26        9.29      2.93 o
   1   9  13        0.88       -0.40      2.25 o
   2   9  13       22.34       24.12      4.95 o
   3   9  13       40.56       38.22      3.99 o
   4   9  13        0.68       -0.82      2.72 o
   5   9  13        0.07       -1.97      3.98 o
   6   9  13        0.45        3.84      3.85 o
  -3  10  13        0.01        4.76      3.89 o
  -2  10  13        6.89        8.92      2.94 o
  -1  10  13        6.94       12.05      3.17 o
   0  10  13        7.66       11.40      3.19 o
   1  10  13        0.21        1.52      3.00 o
   2  10  13        7.63       11.50      2.95 o
   3  10  13        6.32        5.67      4.57 o
   4  10  13        2.03        5.17      2.52 o
   5  10  13       11.61       23.97      5.07 o
   6  10  13        0.46        3.83      2.42 o
  -2  11  13        2.45       -1.13      3.05 o
  -1  11  13        0.84        1.93      2.95 o
   0  11  13        2.56        5.44      2.86 o
   1  11  13        0.43        4.57      2.70 o
   2  11  13        1.67        0.72      2.20 o
   3  11  13        0.22        1.13      2.26 o
   4  11  13        2.77        7.26      3.55 o
   5  11  13        0.12        1.24      4.63 o
  -1  12  13        0.45       -2.18      3.25 o
   0  12  13        1.78       -1.02      2.79 o
   1  12  13        0.08       -2.13      2.42 o
   2  12  13        3.54        8.99      3.54 o
   3  12  13        2.46        5.13      2.68 o
   4  12  13        2.35        7.89      2.69 o
   1  13  13        1.01        2.19      2.86 o
   2  13  13        0.32        0.33      2.62 o
   3  13  13        0.62        4.26      2.85 o
  -3  -3  14        0.01        5.24      2.30 o
  -2  -3  14        0.25        1.28      3.27 o
  -1  -3  14       20.18       23.71      3.13 o
   0  -3  14        0.13       -1.13      2.08 o
  -4  -2  14        3.93        8.28      2.44 o
  -3  -2  14        5.05        9.76      3.14 o
  -2  -2  14       16.41       18.26      2.80 o
  -1  -2  14        0.22       -0.08      2.65 o
   0  -2  14        0.27       -0.47      1.80 o
   1  -2  14        6.24        6.51      2.35 o
   2  -2  14        2.45        3.85      2.41 o
  -4  -1  14        0.01        5.47      4.14 o
  -3  -1  14        2.41        5.15      2.79 o
  -2  -1  14        0.67        0.24      1.50 o
  -1  -1  14        1.65        3.58      4.37 o
   0  -1  14        1.67        1.64      2.29 o
   1  -1  14        0.29        1.03      2.17 o
   2  -1  14        0.00        3.33      2.18 o
   3  -1  14        0.10        2.76      2.42 o
  -5   0  14       13.32       10.87      2.77 o
  -4   0  14        1.59        1.64      2.00 o
  -3   0  14        0.60        0.31      4.04 o
  -2   0  14        0.35        2.42      1.64 o
  -1   0  14        0.31       -0.68      1.79 o
   0   0  14        5.61        7.38      2.29 o
   1   0  14        1.94        2.39      2.06 o
   2   0  14        1.27        4.20      3.12 o
   3   0  14        2.35        4.79      2.74 o
  -5   1  14        0.33       -0.27      2.19 o
  -4   1  14        0.47        3.05      2.31 o
  -3   1  14       38.37       37.92      3.83 o
  -2   1  14        3.91        2.68      1.61 o
  -1   1  14        1.18       -0.78      1.53 o
   0   1  14        0.01        1.34      1.73 o
   1   1  14        6.02        5.67      2.59 o
   2   1  14        0.23        4.10      2.17 o
   3   1  14        9.44        8.71      2.49 o
   4   1  14        2.06        0.03      4.65 o
  -5   2  14        2.36        4.76      2.50 o
  -4   2  14        3.44        3.60      2.31 o
  -3   2  14        2.11        3.06      3.05 o
  -2   2  14       10.03        9.49      1.76 o
  -1   2  14        4.66        4.42      1.56 o
   0   2  14       11.77       12.51      3.65 o
   1   2  14        0.60        2.09      1.67 o
   2   2  14        1.23        1.90      1.96 o
   3   2  14        6.13        6.16      2.49 o
   4   2  14        5.77        6.49      2.52 o
  -5   3  14        4.40        6.14      2.90 o
  -4   3  14       46.58       47.68      4.33 o
  -3   3  14        9.87       10.71      2.56 o
  -2   3  14        0.62        1.04      2.64 o
  -1   3  14        7.06        9.79      2.18 o
   0   3  14       14.73       13.93      2.28 o
   1   3  14        7.57        5.82      1.93 o
   2   3  14        1.16        1.80      2.48 o
   3   3  14        0.23        1.04      1.91 o
   4   3  14        0.02        2.20      2.08 o
   5   3  14        2.68        7.55      2.70 o
  -5   4  14        7.08        9.16      2.92 o
  -4   4  14        2.81        6.32      2.49 o
  -3   4  14        1.19       -1.65      5.30 o
  -2   4  14        2.88        3.76      2.88 o
  -1   4  14        4.59        5.08      1.86 o
   0   4  14        7.30        4.65      1.74 o
   1   4  14       51.18       64.30      3.72 o
   2   4  14        0.00        0.03      1.54 o
   3   4  14        2.75        2.40      1.61 o
   4   4  14        2.55        5.29      2.25 o
   5   4  14        5.42        6.37      3.38 o
  -4   5  14       36.62       32.96      3.82 o
  -3   5  14        0.04        0.69      2.71 o
  -2   5  14        0.77        4.71      2.57 o
  -1   5  14        5.07        6.82      3.26 o
   0   5  14        2.07        4.21      2.69 o
   1   5  14        0.73       -1.50      2.21 o
   2   5  14        0.16       -0.20      1.57 o
   3   5  14        0.96       -1.25      1.66 o
   4   5  14        0.10       -0.27      2.14 o
   5   5  14       16.90       19.23      3.07 o
  -4   6  14        0.82        3.64      3.93 o
  -3   6  14        3.63        3.65      4.48 o
  -2   6  14        1.02        5.20      2.01 o
  -1   6  14        4.10        5.49      1.81 o
   0   6  14        2.52        4.95      2.23 o
   1   6  14        5.96        6.22      1.87 o
   2   6  14        3.10        1.40      1.57 o
   3   6  14        0.04        1.07      1.51 o
   4   6  14        0.01       -2.72      3.06 o
   5   6  14        0.03        2.64      3.84 o
  -4   7  14        0.03        0.17      2.73 o
  -3   7  14        0.02        2.34      2.32 o
  -2   7  14        2.34        4.43      1.95 o
  -1   7  14        2.05        3.04      1.73 o
   0   7  14        0.00       -2.48      2.00 o
   1   7  14        0.21        0.37      1.58 o
   2   7  14       13.86       19.96      3.42 o
   3   7  14       22.96       25.04      3.58 o
   4   7  14        7.94        5.75      3.65 o
   5   7  14       12.73       15.43      3.28 o
  -3   8  14        0.13        2.68      2.15 o
  -2   8  14        1.74        4.09      2.66 o
  -1   8  14       18.57       24.15      4.37 o
   0   8  14       22.49       20.22      3.58 o
   1   8  14        2.17        2.81      2.54 o
   2   8  14        7.18        3.80      2.60 o
   3   8  14       96.38      100.22      6.20 o
   4   8  14       17.09       15.13      3.21 o
   5   8  14        8.85       12.20      3.04 o
  -3   9  14        0.21       -3.87      3.45 o
  -2   9  14        1.04        1.00      2.82 o
  -1   9  14        1.68        3.46      2.94 o
   0   9  14        0.00        3.67      2.96 o
   1   9  14        6.64        7.88      2.70 o
   2   9  14        0.44       -2.72      4.23 o
   3   9  14       48.67       52.27      4.70 o
   4   9  14       33.67       42.70      4.42 o
   5   9  14        7.14        6.39      2.85 o
  -2  10  14        0.83        2.40      2.96 o
  -1  10  14        1.50        0.69      2.99 o
   0  10  14        3.98        6.69      7.19 o
   1  10  14        1.97        2.76      2.68 o
   2  10  14        0.09       -1.97      2.01 o
   3  10  14        2.99       -1.53      2.31 o
   4  10  14        3.90        7.49      5.78 o
   5  10  14       16.10       17.41      3.36 o
  -1  11  14        0.03        7.23      3.43 o
   0  11  14        0.25        0.38      2.80 o
   1  11  14        1.31       -3.05      2.41 o
   2  11  14        0.00        1.90      2.74 o
   3  11  14       12.55       13.17      3.11 o
   4  11  14        3.06        2.67      2.60 o
   0  12  14        0.93        1.43      4.34 o
   1  12  14        0.00        1.83      2.71 o
   2  12  14        3.95        5.81      2.98 o
   3  12  14        0.58       -3.04      2.41 o
  -1  -2  15        0.27       -0.07      1.97 o
  -3  -1  15        0.11        4.01      2.02 o
  -2  -1  15        0.30        2.75      2.21 o
  -1  -1  15        1.20        2.63      2.18 o
   0  -1  15        1.39       -1.16      2.47 o
   1  -1  15        0.17       -0.81      2.34 o
  -3   0  15        0.04       -0.62      3.63 o
  -2   0  15        2.43        3.22      1.93 o
  -1   0  15        0.02        0.84      1.81 o
   0   0  15        0.60        1.00      2.12 o
   1   0  15        1.18        1.95      2.22 o
   2   0  15        4.13        3.79      5.41 o
  -4   1  15        6.45        8.87      2.82 o
  -3   1  15        0.00        4.07      2.35 o
  -2   1  15        1.27        1.25      1.81 o
  -1   1  15        0.62        0.59      1.73 o
   0   1  15        0.22        0.90      1.73 o
   1   1  15        8.76       11.92      3.78 o
   2   1  15        2.50        4.46      2.49 o
   3   1  15        0.30        1.60      3.25 o
  -4   2  15        0.71        7.35      2.60 o
  -3   2  15        4.64        6.42      2.51 o
  -2   2  15        4.39        3.92      1.84 o
  -1   2  15        0.96        2.58      1.74 o
   0   2  15        2.62        6.38      3.95 o
   1   2  15        0.00        1.20      1.69 o
   2   2  15        7.79        7.48      2.35 o
   3   2  15        2.26        3.14      2.44 o
  -4   3  15        0.19        3.76      2.28 o
  -3   3  15        0.11       -1.93      2.10 o
  -2   3  15        0.18       -2.54      1.69 o
  -1   3  15        0.01       -1.20      1.85 o
   0   3  15        0.00        1.15      1.74 o
   1   3  15       13.42       15.32      2.45 o
   2   3  15       34.07       40.60      3.86 o
   3   3  15        3.38        4.70      2.69 o
   4   3  15        1.06        5.64      2.54 o
  -4   4  15        4.84        3.16      2.43 o
  -3   4  15        0.82        1.53      2.14 o
  -2   4  15        4.83        7.37      2.08 o
  -1   4  15        0.82        2.13      1.82 o
   0   4  15        0.27        3.43      1.77 o
   1   4  15        7.76        6.20      1.96 o
   2   4  15       26.09       34.51      3.94 o
   3   4  15        3.69        5.36      2.28 o
   4   4  15        0.17       -2.32      1.98 o
  -4   5  15       12.07       18.98      6.51 o
  -3   5  15        0.20       -2.37      3.43 o
  -2   5  15        0.34        3.81      2.08 o
  -1   5  15       18.92       18.94      2.62 o
   0   5  15        4.44        1.31      2.13 o
   1   5  15        4.57        6.11      2.04 o
   2   5  15        2.42        3.30      1.81 o
   3   5  15        0.69       -1.08      2.73 o
   4   5  15        0.54        3.60      5.88 o
  -3   6  15        0.05       -1.28      3.34 o
  -2   6  15        1.87        6.66      2.75 o
  -1   6  15        8.28       11.15      2.18 o
   0   6  15        0.64       -0.39      1.58 o
   1   6  15        1.18        0.70      1.66 o
   2   6  15       28.27       31.34      2.89 o
   3   6  15       21.17       25.35      2.68 o
   4   6  15        0.17       -2.69      2.42 o
   5   6  15        0.00       -6.09      4.35 o
  -3   7  15        0.01        0.03      1.99 o
  -2   7  15       21.62       24.30      2.87 o
  -1   7  15       24.04       23.33      2.72 o
   0   7  15        1.61        5.58      1.96 o
   1   7  15        4.68        7.68      3.03 o
   2   7  15       15.97       24.46      3.79 o
   3   7  15        6.73        4.42      2.67 o
   4   7  15        2.81        1.23      3.31 o
   5   7  15        5.15        8.97      3.26 o
  -3   8  15        0.94        3.85      3.96 o
  -2   8  15        1.24       -1.50      3.00 o
  -1   8  15       17.00       12.98      4.41 o
   0   8  15        3.73        4.61      2.88 o
   1   8  15        9.31        9.75      3.84 o
   2   8  15       53.17       45.12      6.11 o
   3   8  15        1.44        1.22      2.58 o
   4   8  15        0.03       -1.42      2.58 o
   5   8  15        9.37        8.53      3.28 o
  -2   9  15        2.62        2.99      3.01 o
  -1   9  15        2.23       -1.31      2.88 o
   0   9  15        4.35        3.94      3.00 o
   1   9  15        2.14       -2.09      2.48 o
   2   9  15        6.47        8.83      2.96 o
   3   9  15       21.38       24.23      7.16 o
   4   9  15        3.14        0.40      2.75 o
  -1  10  15        5.97        6.61      3.38 o
   0  10  15        1.75       -2.37      3.28 o
   1  10  15        0.54       -0.64      2.77 o
   2  10  15        0.16       -3.85      5.15 o
   3  10  15       13.24       10.17      3.09 o
   4  10  15       12.54       15.01      3.37 o
   0  11  15        0.68        2.90      3.37 o
   1  11  15        0.01       -0.34      2.93 o
   2  11  15        3.15        5.39      2.76 o
   3  11  15        1.34        0.68      2.73 o
  -1   0  16        0.04       -0.48      2.46 o
   0   0  16        5.70        8.61      2.85 o
  -2   1  16        4.94        4.59      3.35 o
  -1   1  16        2.63        3.12      1.98 o
   0   1  16        0.84        5.27      4.68 o
   1   1  16        3.61        3.31      2.58 o
  -3   2  16        0.16        2.28      2.38 o
  -2   2  16        4.91        6.18      2.15 o
  -1   2  16        4.60        0.73      1.90 o
   0   2  16        0.03        2.68      1.91 o
   1   2  16        0.40        1.14      2.68 o
   2   2  16        7.38        9.07      2.69 o
  -3   3  16        0.02        0.97      2.05 o
  -2   3  16        0.47        3.68      1.71 o
  -1   3  16        1.87        3.62      2.73 o
   0   3  16        4.71        6.17      2.10 o
   1   3  16        3.21        4.16      1.94 o
   2   3  16        2.24        1.23      2.24 o
   3   3  16        0.07        4.60      2.99 o
  -3   4  16        0.03        0.49      2.05 o
  -2   4  16        3.83        4.62      2.59 o
  -1   4  16        0.42        0.38      1.99 o
   0   4  16        3.49        4.53      2.00 o
   1   4  16        1.92        0.48      2.45 o
   2   4  16        2.13        4.16      2.02 o
   3   4  16        0.58        2.98      2.54 o
  -3   5  16       12.36       20.97      6.54 o
  -2   5  16        0.65        1.94      2.04 o
  -1   5  16        0.13        0.06      2.36 o
   0   5  16        0.22       -0.58      2.21 o
   1   5  16        0.08        2.98      1.90 o
   2   5  16        6.24        8.66      2.29 o
   3   5  16        0.27        6.02      2.36 o
  -2   6  16        4.75        5.38      2.18 o
  -1   6  16        0.50        1.64      1.92 o
   0   6  16        0.30        2.55      2.08 o
   1   6  16        0.06        1.91      2.41 o
   2   6  16        0.02        4.12      1.89 o
   3   6  16        7.13        9.34      2.12 o
  -2   7  16        0.01        2.51      2.13 o
  -1   7  16        0.17        3.78      1.96 o
   0   7  16        0.01       -0.57      2.29 o
   1   7  16        1.73       -3.09      4.56 o
   2   7  16        0.01        0.71      2.76 o
   3   7  16        1.02       -1.40      2.61 o
   4   7  16        0.36       -1.00      2.71 o
  -2   8  16        0.16       -2.85      3.07 o
  -1   8  16        0.72        4.16      3.03 o
   0   8  16        0.02        1.97      2.77 o
   1   8  16        0.13        6.43      3.01 o
   2   8  16        2.49        3.86      4.88 o
   3   8  16        6.25        5.46      3.08 o
  -1   9  16        8.55       12.11      8.22 o
   0   9  16        0.01        0.64      3.07 o
   1   9  16        0.42        2.20      2.79 o
   2   9  16        0.60       -2.67      2.54 o
   3   9  16        4.61        1.81      2.60 o
   0  10  16        0.05       -0.77      3.55 o
   1  10  16        1.04       -4.02      2.68 o
   2  10  16        0.29       -1.12      5.46 o
  -1   3  17        1.91        3.23      2.09 o
   0   3  17        0.36        1.44      2.04 o
  -1   4  17        1.75        7.54      2.55 o
   0   4  17        0.05        2.32      2.10 o
   1   4  17        0.07        4.41      2.56 o
  -1   5  17        0.01        6.27      3.75 o
   0   5  17        0.20        4.24      2.05 o
   1   5  17        0.08        0.70      2.06 o
   2   5  17        3.40        2.74      2.53 o
  -1   6  17        0.13        2.59      4.10 o
   0   6  17        0.00        1.45      2.09 o
   1   6  17        6.56       10.68      2.43 o
   2   6  17        1.19        3.59      2.08 o
   0   7  17        1.68        1.43      2.92 o
   1   7  17        0.15        0.13      3.06 o
   2   7  17        0.86        0.85      3.31 o
   0   8  17        6.55        9.70      3.47 o
   1   8  17        0.38        1.84      3.23 o
 
